# Supplementary material for: 3,3′-({4-[(4,5-Di­cyano-1H-imidazol-2-yl)diazen­yl]phen­yl}imino)­dipropionic acid
Source: Acta Crystallogr Sect E Struct Rep Online. 2013 Apr 27;69(Pt 5):o802–3. doi: 10.1107/S1600536813011185 (PMC3648323; doi:10.1107/S1600536813011185)
Supplement: Supplementary file 1 [file e-69-0o802-sup1.cif]

##############################################################################
#                                                                            #
# This CIF contains the data in a paper accepted for publication in          #
# Acta Crystallographica Section E. It conforms to the requirements of       #
# Notes for Authors for Acta Crystallographica Section E, and has been       #
# peer reviewed under the auspices of the IUCr Commission on Journals.       #
#                                                                            #
# Full details of the Crystallographic Information File format               #
# are given in the paper "The Crystallographic Information File (CIF):       #
# a New Standard Archive File for Crystallography" by S. R. Hall, F. H.      #
# Allen and I. D. Brown [Acta Cryst. (1991), A47, 655-685].                  #
#                                                                            #
# The current version of the core CIF dictionary is obtainable from          #
# ftp://ftp.iucr.org/pub/cif_core.dic.                                       #
#                                                                            #
# Software is freely available for graphical display of the structure(s)     #
# in this CIF. For information consult the CIF software page                 #
# http://www.iucr.org/resources/cif/software.                                #
#                                                                            #
# This file may be used for bona fide research purposes within the           #
# scientific community so long as proper attribution is given to the journal # 
# article from which it was obtained.                                        #
#                                                                            #
##############################################################################
data_global
_audit_creation_method     SHELXL-97
_journal_date_recd_electronic     2013-04-19
_journal_date_accepted     2013-04-24
_journal_name_full     'Acta Crystallographica, Section E'
_journal_year     2013
_journal_volume     69
_journal_issue      5
_journal_page_first     o802
_journal_page_last     o803
_journal_paper_category     QO
_journal_paper_doi     10.1107/S1600536813011185
_journal_coeditor_code     BX2439
_publ_contact_author_name     'Professor Roberto Centore'
_publ_contact_author_address
;
Dipartimento di Scienze Chimiche
Universit\`a di Napoli 'Federico II'
Complesso di Monte S. Angelo
Via Cinthia
80126 Napoli
Italy
;
_publ_contact_author_email     'roberto.centore@unina.it'
_publ_section_title
;\
3,3'-({4-[(4,5-Dicyano-1<i>H</i>-imidazol-2-\
yl)diazenyl]phenyl}imino)dipropionic acid
;
loop_
    _publ_author_name
    _publ_author_address
    'Roberto Centore'
;
Dipartimento di Scienze Chimiche,
Universit\`a degli Studi di Napoli 'Federico II',
Complesso di Monte S. Angelo,
Via Cinthia, 80126 Napoli, Italy
;
    'Vincenzo Piccialli'
;
Dipartimento di Scienze Chimiche,
Universit\`a degli Studi di Napoli 'Federico II',
Complesso di Monte S. Angelo,
Via Cinthia, 80126 Napoli, Italy
;
    'Angela Tuzi'
;
Dipartimento di Scienze Chimiche,
Universit\`a degli Studi di Napoli 'Federico II',
Complesso di Monte S. Angelo,
Via Cinthia, 80126 Napoli, Italy
;
data_I
_audit_creation_method     SHELXL-97
_chemical_name_systematic
;\
3,3'-({4-[(4,5-Dicyano-1<i>H</i>-imidazol-2-\
yl)diazenyl]phenyl}imino)dipropionic acid
;
_chemical_formula_moiety     'C17 H15 N7 O4'
_chemical_formula_sum     'C17 H15 N7 O4'
_chemical_formula_iupac     'C17 H15 N7 O4'
_chemical_formula_weight     381.36
_symmetry_cell_setting     triclinic
_symmetry_space_group_name_H-M     'P -1'
loop_
    _symmetry_equiv_pos_as_xyz
    'x, y, z'
    '-x, -y, -z'
_cell_length_a     6.895(5)
_cell_length_b     10.443(3)
_cell_length_c     13.373(3)
_cell_angle_alpha     105.40(2)
_cell_angle_beta     103.96(4)
_cell_angle_gamma     104.84(4)
_cell_volume     846.5(7)
_cell_formula_units_Z     2
_cell_measurement_reflns_used     25
_cell_measurement_theta_min     7.22
_cell_measurement_theta_max     9.75
_cell_measurement_temperature     293(2)
_exptl_crystal_description     plate
_exptl_crystal_colour     'red'
_exptl_crystal_size_max     0.26
_exptl_crystal_size_mid     0.13
_exptl_crystal_size_min     0.07
_exptl_crystal_density_diffrn     1.496
_exptl_crystal_density_method     'not measured'
_exptl_crystal_F_000     396
_exptl_absorpt_coefficient_mu     0.112
_exptl_absorpt_correction_type     none
_diffrn_ambient_temperature     293(2)
_diffrn_radiation_type     Mok\a
_diffrn_radiation_wavelength     0.71073
_diffrn_radiation_source     'fine-focus sealed tube'
_diffrn_radiation_monochromator     graphite
_diffrn_measurement_device_type     'Enraf--Nonius MACH3'
_diffrn_measurement_device     '\k-geometry diffractometer'
_diffrn_measurement_method     'Nonprofiled \w scans'
_diffrn_reflns_number     4256
_diffrn_reflns_av_R_equivalents     0.0738
_diffrn_reflns_av_sigmaI/netI     0.3567
_diffrn_reflns_theta_min     1.67
_diffrn_reflns_theta_max     27.97
_diffrn_reflns_theta_full     27.97
_diffrn_measured_fraction_theta_max     1.000
_diffrn_measured_fraction_theta_full     1.000
_diffrn_reflns_limit_h_min     -9
_diffrn_reflns_limit_h_max     8
_diffrn_reflns_limit_k_min     -13
_diffrn_reflns_limit_k_max     13
_diffrn_reflns_limit_l_min     0
_diffrn_reflns_limit_l_max     17
_diffrn_standards_number     1
_diffrn_standards_interval_time     120
_diffrn_standards_decay_%     0
loop_
    _diffrn_standard_refln_index_h
    _diffrn_standard_refln_index_k
    _diffrn_standard_refln_index_l
    -1 -2 -2
_refine_special_details
;
Refinement of <i>F</i>^2^ against ALL reflections. The weighted <i>R</i>-factor
<i>wR</i> and goodness of fit <i>S</i> are based on <i>F</i>^2^, conventional
<i>R</i>-factors <i>R</i> are based on <i>F</i>, with <i>F</i> set to zero for
negative <i>F</i>^2^. The threshold expression of <i>F</i>^2^ >
\s(<i>F</i>^2^) is used only for calculating <i>R</i>-factors(gt) <i>etc</i>.
and is not relevant to the choice of reflections for refinement.
<i>R</i>-factors based on <i>F</i>^2^ are statistically about twice as large
as those based on <i>F</i>, and <i>R</i>- factors based on ALL data will be
even larger.
Several crystal specimens were tested but their quality was, in general, rather
poor, as witnessed by the relatively high fraction of low intensity
reflections. The poorly diffracting nature of the crystals is the reason for
the relatively high <i>R</i> factors.
;
_reflns_number_total     4082
_reflns_number_gt     1220
_reflns_threshold_expression     I>2sigma(I)
_refine_ls_structure_factor_coef     Fsqd
_refine_ls_matrix_type     full
_refine_ls_R_factor_all     0.3262
_refine_ls_R_factor_gt     0.0754
_refine_ls_wR_factor_gt     0.1475
_refine_ls_wR_factor_ref     0.2163
_refine_ls_goodness_of_fit_ref     0.905
_refine_ls_restrained_S_all     0.905
_refine_ls_number_reflns     4082
_refine_ls_number_parameters     262
_refine_ls_number_restraints     0
_refine_ls_hydrogen_treatment     mixed
_refine_ls_weighting_scheme     calc
_refine_ls_weighting_details
         'calc w=1/[\s^2^(Fo^2^)+(0.0720P)^2^+0.0000P] where P=(Fo^2^+2Fc^2^)/3'
_atom_sites_solution_hydrogens     geom
_atom_sites_solution_primary     direct
_atom_sites_solution_secondary     difmap
_refine_ls_shift/su_max     0.000
_refine_ls_shift/su_mean     0.000
_refine_diff_density_max     0.297
_refine_diff_density_min     -0.325
_refine_ls_extinction_method     none
loop_
    _atom_type_symbol
    _atom_type_description
    _atom_type_scat_dispersion_real
    _atom_type_scat_dispersion_imag
    _atom_type_scat_source
    'C' 'C' 0.0033 0.0016
                         'International Tables Vol C Tables 4.2.6.8 and 6.1.1.4'
    'H' 'H' 0.0000 0.0000
                         'International Tables Vol C Tables 4.2.6.8 and 6.1.1.4'
    'N' 'N' 0.0061 0.0033
                         'International Tables Vol C Tables 4.2.6.8 and 6.1.1.4'
    'O' 'O' 0.0106 0.0060
                         'International Tables Vol C Tables 4.2.6.8 and 6.1.1.4'
_computing_data_collection     '<i>MACH3/PC</i> Software (Nonius, 1996)'
_computing_cell_refinement     '<i>CELLFITW</i> (Centore, 2004)'
_computing_data_reduction     'XCAD4 (Harms & Wocadlo, 1995)'
_computing_structure_solution     'SIR97 (Altomare <i>et al.</i>, 1999)'
_computing_structure_refinement     'SHELXL97 (Sheldrick, 2008)'
_computing_molecular_graphics
;
ORTEP-3 for Windows (Farrugia, 2012) and
<i>Mercury</i> (Macrae <i>et al.</i>, 2006)
;
_computing_publication_material
;
WinGX (Farrugia, 2012)
;
loop_
    _atom_site_type_symbol
    _atom_site_label
    _atom_site_fract_x
    _atom_site_fract_y
    _atom_site_fract_z
    _atom_site_U_iso_or_equiv
    _atom_site_adp_type
    _atom_site_calc_flag
    _atom_site_refinement_flags
    _atom_site_occupancy
    _atom_site_symmetry_multiplicity
    _atom_site_disorder_assembly
    _atom_site_disorder_group
    O O1 0.5087(7) 0.2972(5) 0.6271(4) 0.0695(14) Uani d . 1 1 . .
    O O2 0.7415(7) 0.2144(5) 0.5641(3) 0.0546(13) Uani d . 1 1 . .
    H H2 0.828(10) 0.252(7) 0.625(5) 0.065 Uiso d . 1 1 . .
    O O3 -0.6820(6) -0.1393(4) 0.2211(3) 0.0449(11) Uani d . 1 1 . .
    H H3 -0.791(9) -0.207(6) 0.168(4) 0.054 Uiso d . 1 1 . .
    O O4 -0.4973(6) -0.2424(4) 0.1314(3) 0.0579(13) Uani d . 1 1 . .
    N N1 0.0479(6) 0.1074(4) 0.3096(3) 0.0347(11) Uani d . 1 1 . .
    N N2 0.1576(6) 0.3969(4) 0.0245(3) 0.0330(11) Uani d . 1 1 . .
    N N3 0.0616(7) 0.3422(4) -0.0794(4) 0.0351(11) Uani d . 1 1 . .
    N N4 0.2872(7) 0.5635(5) -0.0763(4) 0.0321(12) Uani d . 1 1 . .
    H H4 0.327(8) 0.603(6) -0.010(4) 0.039 Uiso d . 1 1 . .
    N N5 0.0928(6) 0.3985(4) -0.2380(3) 0.0350(11) Uani d . 1 1 . .
    N N6 0.2377(9) 0.5392(6) -0.4342(5) 0.0736(18) Uani d . 1 1 . .
    N N7 0.5606(7) 0.8734(5) -0.1101(4) 0.0530(15) Uani d . 1 1 . .
    C C1 0.5542(10) 0.2307(6) 0.5524(5) 0.0443(16) Uani d . 1 1 . .
    C C2 0.4013(8) 0.1581(6) 0.4388(4) 0.0410(15) Uani d . 1 1 . .
    H H2A 0.3851 0.0586 0.4165 0.049 Uiso calc R 1 1 . .
    H H2B 0.4604 0.1965 0.3898 0.049 Uiso calc R 1 1 . .
    C C3 0.1838(8) 0.1715(6) 0.4252(4) 0.0390(14) Uani d . 1 1 . .
    H H3A 0.1175 0.1254 0.4685 0.047 Uiso calc R 1 1 . .
    H H3B 0.1990 0.2707 0.4522 0.047 Uiso calc R 1 1 . .
    C C4 -0.5053(8) -0.1506(6) 0.2034(4) 0.0360(14) Uani d . 1 1 . .
    C C5 -0.3145(8) -0.0271(6) 0.2831(4) 0.0443(15) Uani d . 1 1 . .
    H H5A -0.3144 -0.0190 0.3570 0.053 Uiso calc R 1 1 . .
    H H5B -0.3294 0.0582 0.2714 0.053 Uiso calc R 1 1 . .
    C C6 -0.1030(8) -0.0340(6) 0.2757(4) 0.0379(14) Uani d . 1 1 . .
    H H6A -0.0501 -0.0828 0.3226 0.045 Uiso calc R 1 1 . .
    H H6B -0.1197 -0.0867 0.2007 0.045 Uiso calc R 1 1 . .
    C C7 0.0604(7) 0.1772(6) 0.2383(4) 0.0327(13) Uani d . 1 1 . .
    C C8 -0.0607(8) 0.1135(5) 0.1257(4) 0.0327(13) Uani d . 1 1 . .
    H H8 -0.1607 0.0232 0.1005 0.039 Uiso calc R 1 1 . .
    C C9 -0.0354(7) 0.1804(5) 0.0534(4) 0.0318(13) Uani d . 1 1 . .
    H H9 -0.1138 0.1331 -0.0208 0.038 Uiso calc R 1 1 . .
    C C10 0.1061(7) 0.3192(5) 0.0874(4) 0.0319(13) Uani d . 1 1 . .
    C C11 0.2172(8) 0.3865(5) 0.2009(4) 0.0354(14) Uani d . 1 1 . .
    H H11 0.3079 0.4797 0.2262 0.042 Uiso calc R 1 1 . .
    C C12 0.1978(8) 0.3213(5) 0.2750(4) 0.0350(13) Uani d . 1 1 . .
    H H12 0.2732 0.3700 0.3494 0.042 Uiso calc R 1 1 . .
    C C13 0.1445(7) 0.4320(5) -0.1300(4) 0.0303(13) Uani d . 1 1 . .
    C C14 0.3292(8) 0.6199(5) -0.1517(4) 0.0342(14) Uani d . 1 1 . .
    C C15 0.2101(8) 0.5140(6) -0.2531(4) 0.0371(14) Uani d . 1 1 . .
    C C16 0.4603(8) 0.7600(6) -0.1284(4) 0.0382(14) Uani d . 1 1 . .
    C C17 0.2170(9) 0.5250(6) -0.3564(5) 0.0457(16) Uani d . 1 1 . .
loop_
    _atom_site_aniso_label
    _atom_site_aniso_U_11
    _atom_site_aniso_U_22
    _atom_site_aniso_U_33
    _atom_site_aniso_U_12
    _atom_site_aniso_U_13
    _atom_site_aniso_U_23
    O1 0.074(3) 0.066(3) 0.041(3) 0.025(3) -0.002(2) -0.005(2)
    O2 0.041(3) 0.058(3) 0.042(3) 0.008(2) -0.007(2) 0.010(2)
    O3 0.031(2) 0.048(3) 0.039(2) -0.0005(19) 0.0067(19) 0.007(2)
    O4 0.051(3) 0.051(3) 0.040(2) 0.001(2) 0.010(2) -0.013(2)
    N1 0.031(2) 0.030(3) 0.029(3) -0.002(2) 0.001(2) 0.008(2)
    N2 0.030(2) 0.030(3) 0.030(3) 0.005(2) 0.007(2) 0.005(2)
    N3 0.037(3) 0.030(3) 0.034(3) 0.007(2) 0.012(2) 0.009(2)
    N4 0.029(2) 0.025(3) 0.030(2) 0.001(2) 0.006(2) 0.003(2)
    N5 0.027(2) 0.030(3) 0.035(3) 0.003(2) -0.001(2) 0.010(2)
    N6 0.074(4) 0.083(5) 0.053(4) 0.009(3) 0.015(3) 0.029(3)
    N7 0.044(3) 0.040(3) 0.067(4) 0.005(3) 0.020(3) 0.015(3)
    C1 0.052(4) 0.030(4) 0.037(4) 0.005(3) 0.002(3) 0.010(3)
    C2 0.041(3) 0.040(4) 0.033(3) 0.007(3) 0.003(3) 0.012(3)
    C3 0.033(3) 0.041(4) 0.033(3) 0.001(3) 0.007(3) 0.011(3)
    C4 0.034(3) 0.038(4) 0.031(3) 0.004(3) 0.007(3) 0.015(3)
    C5 0.039(3) 0.040(4) 0.039(3) 0.000(3) 0.011(3) 0.005(3)
    C6 0.034(3) 0.035(3) 0.034(3) 0.002(3) 0.005(3) 0.010(3)
    C7 0.021(3) 0.029(3) 0.035(3) 0.005(2) 0.005(2) 0.000(3)
    C8 0.027(3) 0.026(3) 0.036(3) 0.002(2) 0.006(2) 0.007(3)
    C9 0.029(3) 0.024(3) 0.030(3) -0.002(2) 0.002(2) 0.007(2)
    C10 0.022(3) 0.032(3) 0.032(3) 0.009(2) 0.002(2) 0.002(3)
    C11 0.033(3) 0.025(3) 0.040(3) 0.002(2) 0.012(3) 0.006(3)
    C12 0.035(3) 0.033(3) 0.024(3) 0.006(3) 0.005(2) 0.000(2)
    C13 0.024(3) 0.033(3) 0.028(3) 0.008(2) 0.006(2) 0.006(2)
    C14 0.029(3) 0.031(3) 0.036(3) 0.005(3) 0.008(2) 0.008(3)
    C15 0.028(3) 0.042(4) 0.031(3) 0.007(3) 0.003(2) 0.008(3)
    C16 0.031(3) 0.038(4) 0.045(4) 0.011(3) 0.013(3) 0.014(3)
    C17 0.040(3) 0.049(4) 0.037(4) 0.004(3) 0.006(3) 0.014(3)
_geom_special_details
;
All e.s.d.'s (except the e.s.d. in the dihedral angle between two l.s. planes)
are estimated using the full covariance matrix. The cell e.s.d.'s are taken
into account individually in the estimation of e.s.d.'s in distances, angles
and torsion angles; correlations between e.s.d.'s in cell parameters are only
used when they are defined by crystal symmetry. An approximate (isotropic)
treatment of cell e.s.d.'s is used for estimating e.s.d.'s involving l.s.
planes.
;
loop_
    _geom_bond_atom_site_label_1
    _geom_bond_atom_site_label_2
    _geom_bond_site_symmetry_2
    _geom_bond_distance
    _geom_bond_publ_flag
    O1 C1 . 1.213(7) no
    O2 C1 . 1.323(7) no
    O2 H2 . 0.80(6) no
    O3 C4 . 1.324(7) no
    O3 H3 . 0.88(5) no
    O4 C4 . 1.187(6) no
    N1 C7 . 1.350(7) no
    N1 C6 . 1.449(6) no
    N1 C3 . 1.465(6) no
    N2 N3 . 1.278(5) no
    N2 C10 . 1.361(6) no
    N3 C13 . 1.384(6) no
    N4 C13 . 1.346(6) no
    N4 C14 . 1.347(7) no
    N4 H4 . 0.81(5) no
    N5 C13 . 1.325(6) no
    N5 C15 . 1.363(6) no
    N6 C17 . 1.127(7) no
    N7 C16 . 1.133(6) no
    C1 C2 . 1.483(7) no
    C2 C3 . 1.514(7) no
    C2 H2A . 0.9700 no
    C2 H2B . 0.9700 no
    C3 H3A . 0.9700 no
    C3 H3B . 0.9700 no
    C4 C5 . 1.502(7) no
    C5 C6 . 1.504(7) no
    C5 H5A . 0.9700 no
    C5 H5B . 0.9700 no
    C6 H6A . 0.9700 no
    C6 H6B . 0.9700 no
    C7 C8 . 1.408(7) no
    C7 C12 . 1.434(7) no
    C8 C9 . 1.353(7) no
    C8 H8 . 0.9300 no
    C9 C10 . 1.404(7) no
    C9 H9 . 0.9300 no
    C10 C11 . 1.408(7) no
    C11 C12 . 1.356(7) no
    C11 H11 . 0.9300 no
    C12 H12 . 0.9300 no
    C14 C15 . 1.392(7) no
    C14 C16 . 1.415(8) no
    C15 C17 . 1.427(8) no
loop_
    _geom_angle_atom_site_label_1
    _geom_angle_atom_site_label_2
    _geom_angle_atom_site_label_3
    _geom_angle_site_symmetry_1
    _geom_angle_site_symmetry_3
    _geom_angle
    _geom_angle_publ_flag
    C1 O2 H2 . . 116(5) no
    C4 O3 H3 . . 108(4) no
    C7 N1 C6 . . 121.5(4) no
    C7 N1 C3 . . 121.7(4) no
    C6 N1 C3 . . 116.7(4) no
    N3 N2 C10 . . 118.0(4) no
    N2 N3 C13 . . 109.7(4) no
    C13 N4 C14 . . 108.1(4) no
    C13 N4 H4 . . 124(4) no
    C14 N4 H4 . . 127(4) no
    C13 N5 C15 . . 105.1(4) no
    O1 C1 O2 . . 123.8(6) no
    O1 C1 C2 . . 122.5(6) no
    O2 C1 C2 . . 113.7(6) no
    C1 C2 C3 . . 114.2(5) no
    C1 C2 H2A . . 108.7 no
    C3 C2 H2A . . 108.7 no
    C1 C2 H2B . . 108.7 no
    C3 C2 H2B . . 108.7 no
    H2A C2 H2B . . 107.6 no
    N1 C3 C2 . . 111.0(4) no
    N1 C3 H3A . . 109.4 no
    C2 C3 H3A . . 109.4 no
    N1 C3 H3B . . 109.4 no
    C2 C3 H3B . . 109.4 no
    H3A C3 H3B . . 108.0 no
    O4 C4 O3 . . 125.1(5) no
    O4 C4 C5 . . 123.8(5) no
    O3 C4 C5 . . 111.0(5) no
    C4 C5 C6 . . 115.5(5) no
    C4 C5 H5A . . 108.4 no
    C6 C5 H5A . . 108.4 no
    C4 C5 H5B . . 108.4 no
    C6 C5 H5B . . 108.4 no
    H5A C5 H5B . . 107.5 no
    N1 C6 C5 . . 110.1(4) no
    N1 C6 H6A . . 109.6 no
    C5 C6 H6A . . 109.6 no
    N1 C6 H6B . . 109.6 no
    C5 C6 H6B . . 109.6 no
    H6A C6 H6B . . 108.2 no
    N1 C7 C8 . . 122.1(5) no
    N1 C7 C12 . . 120.9(5) no
    C8 C7 C12 . . 117.0(5) no
    C9 C8 C7 . . 121.7(5) no
    C9 C8 H8 . . 119.1 no
    C7 C8 H8 . . 119.1 no
    C8 C9 C10 . . 121.7(5) no
    C8 C9 H9 . . 119.1 no
    C10 C9 H9 . . 119.1 no
    N2 C10 C9 . . 128.5(5) no
    N2 C10 C11 . . 114.8(4) no
    C9 C10 C11 . . 116.6(5) no
    C12 C11 C10 . . 122.9(5) no
    C12 C11 H11 . . 118.6 no
    C10 C11 H11 . . 118.6 no
    C11 C12 C7 . . 119.8(5) no
    C11 C12 H12 . . 120.1 no
    C7 C12 H12 . . 120.1 no
    N5 C13 N4 . . 111.6(5) no
    N5 C13 N3 . . 123.9(4) no
    N4 C13 N3 . . 124.5(4) no
    N4 C14 C15 . . 105.3(5) no
    N4 C14 C16 . . 125.5(5) no
    C15 C14 C16 . . 129.1(5) no
    N5 C15 C14 . . 109.8(5) no
    N5 C15 C17 . . 125.8(5) no
    C14 C15 C17 . . 124.4(5) no
    N7 C16 C14 . . 178.1(6) no
    N6 C17 C15 . . 175.0(6) no
loop_
    _geom_torsion_atom_site_label_1
    _geom_torsion_atom_site_label_2
    _geom_torsion_atom_site_label_3
    _geom_torsion_atom_site_label_4
    _geom_torsion_site_symmetry_1
    _geom_torsion_site_symmetry_2
    _geom_torsion_site_symmetry_3
    _geom_torsion_site_symmetry_4
    _geom_torsion
    _geom_torsion_publ_flag
    C10 N2 N3 C13 . . . . -175.9(4) no
    O1 C1 C2 C3 . . . . -1.3(8) no
    O2 C1 C2 C3 . . . . 177.9(5) no
    C7 N1 C3 C2 . . . . -81.8(6) no
    C6 N1 C3 C2 . . . . 99.1(5) no
    C1 C2 C3 N1 . . . . 175.3(5) no
    O4 C4 C5 C6 . . . . -7.2(8) no
    O3 C4 C5 C6 . . . . 175.8(5) no
    C7 N1 C6 C5 . . . . -85.4(6) no
    C3 N1 C6 C5 . . . . 93.7(6) no
    C4 C5 C6 N1 . . . . 150.8(5) no
    C6 N1 C7 C8 . . . . -4.7(8) no
    C3 N1 C7 C8 . . . . 176.2(5) no
    C6 N1 C7 C12 . . . . 174.7(5) no
    C3 N1 C7 C12 . . . . -4.4(7) no
    N1 C7 C8 C9 . . . . -174.8(5) no
    C12 C7 C8 C9 . . . . 5.8(8) no
    C7 C8 C9 C10 . . . . -2.9(8) no
    N3 N2 C10 C9 . . . . 3.2(8) no
    N3 N2 C10 C11 . . . . -179.6(5) no
    C8 C9 C10 N2 . . . . 175.9(5) no
    C8 C9 C10 C11 . . . . -1.3(7) no
    N2 C10 C11 C12 . . . . -175.1(5) no
    C9 C10 C11 C12 . . . . 2.4(8) no
    C10 C11 C12 C7 . . . . 0.5(8) no
    N1 C7 C12 C11 . . . . 176.1(5) no
    C8 C7 C12 C11 . . . . -4.6(7) no
    C15 N5 C13 N4 . . . . 0.6(6) no
    C15 N5 C13 N3 . . . . -179.4(5) no
    C14 N4 C13 N5 . . . . 0.9(6) no
    C14 N4 C13 N3 . . . . -179.2(5) no
    N2 N3 C13 N5 . . . . 172.9(5) no
    N2 N3 C13 N4 . . . . -7.0(7) no
    C13 N4 C14 C15 . . . . -2.0(6) no
    C13 N4 C14 C16 . . . . 175.5(5) no
    C13 N5 C15 C14 . . . . -1.8(6) no
    C13 N5 C15 C17 . . . . 176.3(6) no
    N4 C14 C15 N5 . . . . 2.4(6) no
    C16 C14 C15 N5 . . . . -175.0(5) no
    N4 C14 C15 C17 . . . . -175.8(5) no
    C16 C14 C15 C17 . . . . 6.9(10) no
    N4 C14 C16 N7 . . . . -92(19) no
    C15 C14 C16 N7 . . . . 85(19) no
    N5 C15 C17 N6 . . . . -143(8) no
    C14 C15 C17 N6 . . . . 35(9) no
loop_
    _geom_hbond_atom_site_label_D
    _geom_hbond_atom_site_label_H
    _geom_hbond_atom_site_label_A
    _geom_hbond_site_symmetry_A
    _geom_hbond_distance_DH
    _geom_hbond_distance_HA
    _geom_hbond_distance_DA
    _geom_hbond_angle_DHA
    _geom_hbond_publ_flag
    O2 H2 N5 1_656 0.80(6) 2.12(6) 2.896(6) 162(6) yes
    O3 H3 N3 2_455 0.88(5) 1.89(6) 2.750(6) 165(5) yes
    N4 H4 O4 1_665 0.81(5) 1.98(5) 2.740(6) 156(5) yes
_iucr_refine_instructions_details
;
TITL imid33 in P -1
CELL  0.71069   6.8950  10.4430  13.3730  105.400  103.960  104.840
ZERR     2.00   0.0050   0.0030   0.0030    0.020    0.040    0.040
LATT   1
SFAC  C    H    N    O
UNIT  34   30   14   8
MERG   2
FMAP   2
PLAN   20
SIZE     0.07   0.13   0.26
ACTA
PLAN 5
FMAP 2
EQIV $1 x+1, y, z+1
EQIV $2 -x-1, -y, -z
EQIV $3 x+1, y+1, z
HTAB O2 N5_$1
HTAB O3 N3_$2
HTAB N4 O4_$3
BOND
BOND   $H
CONF
L.S.   8
WGHT    0.072000
FVAR       0.29527
O1    4    0.508718    0.297202    0.627105    11.00000    0.07439    0.06639 =
         0.04094   -0.00466   -0.00161    0.02462
O2    4    0.741454    0.214413    0.564099    11.00000    0.04079    0.05773 =
         0.04223    0.00982   -0.00740    0.00766
H2    2    0.827586    0.252388    0.624913    11.00000   -1.20000
O3    4   -0.681983   -0.139345    0.221080    11.00000    0.03079    0.04780 =
         0.03937    0.00707    0.00667   -0.00052
H3    2   -0.790744   -0.207187    0.167862    11.00000   -1.20000
O4    4   -0.497324   -0.242367    0.131445    11.00000    0.05131    0.05086 =
         0.04005   -0.01276    0.01029    0.00125
N1    3    0.047922    0.107384    0.309590    11.00000    0.03127    0.03004 =
         0.02883    0.00819    0.00116   -0.00165
N2    3    0.157555    0.396878    0.024475    11.00000    0.03010    0.02984 =
         0.02995    0.00474    0.00674    0.00470
N3    3    0.061581    0.342201   -0.079359    11.00000    0.03735    0.02974 =
         0.03380    0.00911    0.01164    0.00656
N4    3    0.287239    0.563452   -0.076284    11.00000    0.02868    0.02511 =
         0.03041    0.00285    0.00555    0.00068
H4    2    0.326860    0.603186   -0.010420    11.00000   -1.20000
N5    3    0.092784    0.398507   -0.238038    11.00000    0.02705    0.03016 =
         0.03543    0.00957   -0.00102    0.00262
N6    3    0.237740    0.539198   -0.434237    11.00000    0.07389    0.08281 =
         0.05284    0.02872    0.01528    0.00895
N7    3    0.560627    0.873353   -0.110116    11.00000    0.04387    0.04024 =
         0.06748    0.01468    0.01994    0.00519
C1    1    0.554158    0.230735    0.552402    11.00000    0.05166    0.02994 =
         0.03697    0.00953    0.00204    0.00488
C2    1    0.401333    0.158053    0.438793    11.00000    0.04065    0.03998 =
         0.03265    0.01204    0.00280    0.00732
AFIX  23
H2A   2    0.385091    0.058551    0.416486    11.00000   -1.20000
H2B   2    0.460415    0.196506    0.389812    11.00000   -1.20000
AFIX   0
C3    1    0.183838    0.171531    0.425198    11.00000    0.03271    0.04098 =
         0.03264    0.01070    0.00679    0.00127
AFIX  23
H3A   2    0.117494    0.125381    0.468544    11.00000   -1.20000
H3B   2    0.198996    0.270667    0.452181    11.00000   -1.20000
AFIX   0
C4    1   -0.505315   -0.150637    0.203361    11.00000    0.03412    0.03805 =
         0.03080    0.01500    0.00732    0.00433
C5    1   -0.314537   -0.027107    0.283058    11.00000    0.03850    0.04048 =
         0.03870    0.00481    0.01135   -0.00033
AFIX  23
H5A   2   -0.314352   -0.018959    0.357048    11.00000   -1.20000
H5B   2   -0.329367    0.058210    0.271444    11.00000   -1.20000
AFIX   0
C6    1   -0.103039   -0.034003    0.275710    11.00000    0.03357    0.03493 =
         0.03444    0.00989    0.00540    0.00219
AFIX  23
H6A   2   -0.050144   -0.082777    0.322645    11.00000   -1.20000
H6B   2   -0.119730   -0.086690    0.200702    11.00000   -1.20000
AFIX   0
C7    1    0.060440    0.177198    0.238323    11.00000    0.02134    0.02938 =
         0.03502    0.00017    0.00456    0.00484
C8    1   -0.060713    0.113516    0.125741    11.00000    0.02663    0.02604 =
         0.03586    0.00705    0.00612    0.00166
AFIX  43
H8    2   -0.160725    0.023163    0.100452    11.00000   -1.20000
AFIX   0
C9    1   -0.035393    0.180374    0.053397    11.00000    0.02912    0.02370 =
         0.02951    0.00652    0.00170   -0.00167
AFIX  43
H9    2   -0.113773    0.133109   -0.020808    11.00000   -1.20000
AFIX   0
C10   1    0.106078    0.319206    0.087405    11.00000    0.02199    0.03187 =
         0.03188    0.00215    0.00201    0.00895
C11   1    0.217198    0.386500    0.200901    11.00000    0.03272    0.02471 =
         0.04040    0.00621    0.01187    0.00206
AFIX  43
H11   2    0.307932    0.479740    0.226166    11.00000   -1.20000
AFIX   0
C12   1    0.197768    0.321344    0.275044    11.00000    0.03502    0.03339 =
         0.02364   -0.00013    0.00497    0.00584
AFIX  43
H12   2    0.273239    0.369978    0.349435    11.00000   -1.20000
AFIX   0
C13   1    0.144510    0.431962   -0.130033    11.00000    0.02423    0.03341 =
         0.02807    0.00647    0.00645    0.00816
C14   1    0.329176    0.619871   -0.151651    11.00000    0.02885    0.03082 =
         0.03561    0.00754    0.00793    0.00512
C15   1    0.210077    0.514015   -0.253063    11.00000    0.02784    0.04233 =
         0.03118    0.00844    0.00294    0.00694
C16   1    0.460338    0.760000   -0.128447    11.00000    0.03093    0.03797 =
         0.04499    0.01374    0.01328    0.01060
C17   1    0.217037    0.524987   -0.356365    11.00000    0.04033    0.04853 =
         0.03679    0.01416    0.00606    0.00402
HKLF 4
;
