# Supplementary material for: 3,3′-({4-[(4,5-Di­cyano-1H-imidazol-2-yl)diazen­yl]phen­yl}imino)­dipropionic acid
Source: Acta Crystallogr Sect E Struct Rep Online. 2013 Apr 27;69(Pt 5):o802–3. doi: 10.1107/S1600536813011185 (PMC3648323; doi:10.1107/S1600536813011185)
Supplement: Supplementary file 2 [file e-69-0o802-Isup2.hkl]

#
# h,k,l, Fc-squared, Fo-squared, sigma(Fo-squared) and status flag
#
data_I
_shelx_title ' imid33 in P -1'
_shelx_refln_list_code          4
_shelx_F_calc_maximum      136.69
_exptl_crystal_F_000       396.00
_reflns_d_resolution_high  0.7577
 
loop_
 _symmetry_equiv_pos_as_xyz
 'x, y, z'
 '-x, -y, -z'
 
_cell_length_a     6.8950
_cell_length_b    10.4430
_cell_length_c    13.3730
_cell_angle_alpha 105.400
_cell_angle_beta  103.960
_cell_angle_gamma 104.840
 
_shelx_F_squared_multiplier     1.000
 
loop_
 _refln_index_h
 _refln_index_k
 _refln_index_l
 _refln_F_squared_calc
 _refln_F_squared_meas
 _refln_F_squared_sigma
 _refln_observed_status
   1   0   0      183.11      244.28     13.43 o
   2   0   0       12.78       13.13     18.28 o
   3   0   0      678.76      657.52     24.70 o
   4   0   0      255.16      234.31     12.00 o
   5   0   0      228.57      225.04     14.60 o
   6   0   0        0.39       -9.59     49.89 o
   7   0   0       58.27       41.74     19.59 o
   8   0   0       54.65       82.77     38.31 o
  -8   1   0        6.12       -6.81     36.29 o
  -7   1   0       12.30        6.51     30.13 o
  -6   1   0       51.50       45.82     14.28 o
  -5   1   0      110.26      118.45     12.68 o
  -4   1   0      124.25      122.93     10.52 o
  -3   1   0     2755.31     2651.86     38.24 o
  -2   1   0    11808.67    11163.74    231.29 o
  -1   1   0       28.70       35.87     12.16 o
   0   1   0      190.73      285.67     27.07 o
   1   1   0      817.20      900.60     22.02 o
   2   1   0        0.29       -3.01     18.12 o
   3   1   0        2.16       26.16     11.06 o
   4   1   0       20.41       29.51     13.14 o
   5   1   0        0.14      -28.30     29.30 o
   6   1   0       50.23       39.04     20.36 o
   7   1   0       15.94       20.24     24.09 o
   8   1   0        6.88        1.98     43.47 o
  -8   2   0        3.55      -14.67     58.32 o
  -7   2   0       10.53      -31.31     31.31 o
  -6   2   0        0.13        4.40     16.52 o
  -5   2   0       50.66       45.46     12.49 o
  -4   2   0      433.82      450.17     24.01 o
  -3   2   0      307.54      286.11     17.01 o
  -2   2   0    10949.86    10206.50     67.56 o
  -1   2   0      711.83      558.06     62.62 o
   0   2   0      556.52      623.17     45.08 o
   1   2   0     2676.12     2412.51    144.98 o
   2   2   0      149.17      160.93     13.53 o
   3   2   0      229.84      239.63     30.51 o
   4   2   0       50.05       31.25     27.41 o
   5   2   0        0.11      -27.64     27.64 o
   6   2   0        3.12      -27.68     60.62 o
   7   2   0        0.77      -32.88     47.14 o
  -8   3   0       10.71       22.01     22.02 o
  -7   3   0        0.13      -14.44     31.35 o
  -6   3   0       11.75       27.22     12.80 o
  -5   3   0       17.75       21.67     12.00 o
  -4   3   0     1027.04     1008.15     80.63 o
  -3   3   0      612.36      590.81     41.58 o
  -2   3   0      541.73      519.67     22.84 o
  -1   3   0      923.13      862.98     24.55 o
   0   3   0     1626.12     1839.34     32.96 o
   1   3   0        3.20      -12.21     17.84 o
   2   3   0      231.99      259.28     25.92 o
   3   3   0      488.31      531.76     31.25 o
   4   3   0       11.80       14.90     15.53 o
   5   3   0      132.48      156.07     26.15 o
   6   3   0       14.98        7.81     38.37 o
   7   3   0        1.09        6.54     34.02 o
  -8   4   0        3.69       -5.76     35.11 o
  -7   4   0        2.03       21.65     30.53 o
  -6   4   0        2.65        7.30     41.98 o
  -5   4   0      183.00      160.11     13.32 o
  -4   4   0     1015.67     1015.49     32.68 o
  -3   4   0     1130.18     1027.72     35.15 o
  -2   4   0      217.22      218.62     12.98 o
  -1   4   0       10.79      -22.08     22.08 o
   0   4   0      654.60      804.92     33.20 o
   1   4   0     2632.70     2628.42     42.40 o
   2   4   0       13.07       19.60     12.07 o
   3   4   0       11.76       -9.54     41.41 o
   4   4   0        0.64       -1.36     30.97 o
   5   4   0       48.08       32.78     14.51 o
   6   4   0        1.14      -17.27     32.60 o
   7   4   0        2.02      -10.76     39.07 o
  -8   5   0        2.93       -5.42     35.04 o
  -7   5   0       40.37       34.78     18.98 o
  -6   5   0        4.63        1.44     32.57 o
  -5   5   0      458.95      471.54     27.77 o
  -4   5   0      113.38      102.36     11.41 o
  -3   5   0       10.20      -14.66     20.35 o
  -2   5   0      369.37      324.01     17.20 o
  -1   5   0      330.41      295.24     15.89 o
   0   5   0      189.48      169.59     11.24 o
   1   5   0      335.59      355.23     19.74 o
   2   5   0       37.32       42.74     21.79 o
   3   5   0        0.57       -7.06     25.21 o
   4   5   0      216.33      200.03     15.08 o
   5   5   0       53.43       42.54     19.58 o
   6   5   0       30.09       14.68     35.40 o
  -8   6   0       22.29       26.71     21.48 o
  -7   6   0       55.14       26.44     37.45 o
  -6   6   0        0.58       -1.23     28.02 o
  -5   6   0       32.86       31.78     16.97 o
  -4   6   0       49.28       38.03     11.97 o
  -3   6   0        0.76       29.11     21.25 o
  -2   6   0       59.45       67.58      9.83 o
  -1   6   0      499.31      527.92     26.71 o
   0   6   0       28.08       -9.09     20.66 o
   1   6   0       13.57      -25.29     25.29 o
   2   6   0      133.40      163.64     12.92 o
   3   6   0       88.40       79.91     56.49 o
   4   6   0       26.01      -15.85     45.71 o
   5   6   0       29.03        5.44     33.81 o
   6   6   0        1.10      -37.40     40.54 o
  -8   7   0        3.11       11.74     22.88 o
  -7   7   0       32.96       71.10     20.30 o
  -6   7   0        1.64       17.15     26.15 o
  -5   7   0       84.93       90.08     13.68 o
  -4   7   0        1.37       -8.19     25.67 o
  -3   7   0       79.69      110.99     12.90 o
  -2   7   0        3.42       27.72     21.28 o
  -1   7   0       21.71       31.93     16.34 o
   0   7   0       64.71       69.39     11.68 o
   1   7   0       39.02       41.71     12.33 o
   2   7   0       22.09       -6.37     26.46 o
   3   7   0       45.53       41.53     16.99 o
   4   7   0       55.26       66.43     23.28 o
   5   7   0        3.16       12.23     33.62 o
  -8   8   0       14.41       62.63     17.39 o
  -7   8   0       31.11       37.95     20.60 o
  -6   8   0        0.03        3.07     31.76 o
  -5   8   0        3.42       -1.26     31.20 o
  -4   8   0       40.56       42.38     26.78 o
  -3   8   0        3.20       43.72     15.94 o
  -2   8   0       67.07       58.20     16.98 o
  -1   8   0       10.92      -13.35     26.07 o
   0   8   0       35.30       36.25     26.88 o
   1   8   0      514.79      486.66     27.13 o
   2   8   0        0.03       23.03     28.44 o
   3   8   0        0.41       28.38     29.97 o
   4   8   0       55.30       70.96     16.86 o
  -8   9   0        7.23       28.05     35.81 o
  -7   9   0        2.77       -0.48     21.00 o
  -6   9   0       17.36       17.36     32.20 o
  -5   9   0        3.43       30.45     29.73 o
  -4   9   0       51.60       30.22     28.76 o
  -3   9   0        3.86      -28.11     28.11 o
  -2   9   0        4.70        7.96     19.27 o
  -1   9   0       39.33       59.64     13.02 o
   0   9   0        2.71       19.88     26.42 o
   1   9   0       20.18       35.22     13.50 o
   2   9   0       56.48       71.48     15.24 o
   3   9   0        2.08       44.07     33.38 o
   4   9   0        0.33      -33.19     49.32 o
  -7  10   0        7.43       -4.02     24.32 o
  -6  10   0        0.96        8.84     20.55 o
  -5  10   0        2.56        4.95     39.91 o
  -4  10   0        0.03      -19.54     19.54 o
  -3  10   0        2.00        0.07     27.08 o
  -2  10   0        3.32       26.34     27.74 o
  -1  10   0      138.99      155.10     29.19 o
   0  10   0        0.23      -44.98     55.23 o
   1  10   0       51.83       36.84     29.92 o
   2  10   0       20.90       -7.63     33.25 o
   3  10   0        2.47       -5.86     35.55 o
  -7  11   0        0.24      -22.55     38.55 o
  -6  11   0       14.21       15.86     22.17 o
  -5  11   0       13.80      -33.33     33.33 o
  -4  11   0        3.98       11.55     30.64 o
  -3  11   0       42.27       64.54     19.67 o
  -2  11   0        3.06      -27.19     42.38 o
  -1  11   0       19.85        8.63     19.67 o
   0  11   0       39.19       36.82     20.80 o
   1  11   0       16.90       15.77     33.80 o
   2  11   0        2.45        4.39     36.37 o
  -6  12   0        0.13      -26.98     38.68 o
  -5  12   0        5.86      -18.66     57.69 o
  -4  12   0        0.79       16.13     20.50 o
  -3  12   0        3.94       33.91     20.23 o
  -2  12   0        0.25       21.54     20.60 o
  -1  12   0        2.78      -31.17     34.02 o
   0  12   0        1.29        9.02     37.74 o
  -4  13   0       21.22       12.66     40.22 o
  -3  13   0       11.40       -2.81     22.83 o
  -2  13   0        0.06       -1.42     31.08 o
   1 -13   1        0.39      -43.13     53.33 o
   2 -13   1       14.62       36.24     57.23 o
   3 -13   1       14.30       52.65     50.01 o
   4 -13   1        8.03      -14.11     51.73 o
  -1 -12   1       46.70       20.07     52.65 o
   0 -12   1        2.84      -40.14     50.93 o
   1 -12   1        4.47       -7.57     44.62 o
   2 -12   1       19.46       21.22     22.71 o
   3 -12   1        2.52        0.00     44.39 o
   4 -12   1        0.09      -12.62     49.66 o
   5 -12   1       36.71      -23.86     56.09 o
   6 -12   1        2.15       42.67     57.23 o
  -2 -11   1       43.53       16.75     51.50 o
  -1 -11   1        7.14       27.87     42.90 o
   0 -11   1       13.62      -44.50     44.50 o
   1 -11   1       35.09       74.90     21.79 o
   2 -11   1       29.23       47.83     46.68 o
   3 -11   1       15.03      -46.68     46.68 o
   4 -11   1        7.26       33.95     46.22 o
   5 -11   1        5.00        7.23     45.42 o
   6 -11   1        1.66        5.28     52.88 o
   7 -11   1        4.98        5.73     56.55 o
  -3 -10   1       39.45       80.17     23.40 o
  -2 -10   1       16.85      -47.60     47.60 o
  -1 -10   1        0.35       -8.95     43.36 o
   0 -10   1       67.27       91.87     20.76 o
   1 -10   1        5.17       -6.19     19.50 o
   2 -10   1        0.09      -30.51     42.32 o
   3 -10   1       15.60       16.63     19.50 o
   4 -10   1       24.94       38.42     40.03 o
   5 -10   1        4.96      -26.15     47.26 o
   6 -10   1        4.01      -49.55     49.55 o
   7 -10   1        1.69       13.42     55.86 o
  -4  -9   1        0.72       45.31     23.74 o
  -3  -9   1        1.24       -5.85     21.68 o
  -2  -9   1        0.07       25.92     41.06 o
  -1  -9   1        0.43      -34.87     40.83 o
   0  -9   1        1.34      -40.37     40.37 o
   1  -9   1       10.08       13.42     37.62 o
   2  -9   1        0.16      -21.56     38.19 o
   3  -9   1       63.74       69.51     19.50 o
   4  -9   1        7.78        0.00     19.27 o
   5  -9   1       60.15       72.26     21.22 o
   6  -9   1        0.06       33.49     43.81 o
   7  -9   1        9.19      -50.58     51.38 o
   8  -9   1       10.19       26.04     58.61 o
  -5  -8   1       63.38       46.34     55.28 o
  -4  -8   1        1.41        0.00     44.62 o
  -3  -8   1       28.27      -21.68     42.55 o
  -2  -8   1       31.67       20.76     41.29 o
  -1  -8   1       13.37       13.42     35.79 o
   0  -8   1       76.64       87.51     18.35 o
   1  -8   1      304.48      330.44     27.41 o
   2  -8   1       69.26       41.52     18.58 o
   3  -8   1        0.22      -38.54     38.54 o
   4  -8   1        0.37       29.25     39.34 o
   5  -8   1       24.28       53.33     19.73 o
   6  -8   1        6.88       38.65     22.25 o
   7  -8   1        4.78       12.62     23.86 o
   8  -8   1       26.39      -55.51     58.84 o
  -5  -7   1        1.16      -48.75     48.75 o
  -4  -7   1       25.43       37.28     20.19 o
  -3  -7   1       27.47      -40.95     40.95 o
  -2  -7   1      205.35      195.10     20.42 o
  -1  -7   1       40.93       16.86     16.86 o
   0  -7   1       37.94       -1.26     36.13 o
   1  -7   1        1.73       19.50     31.20 o
   2  -7   1       34.90       20.53     15.71 o
   3  -7   1       68.18       93.48     17.09 o
   4  -7   1      127.99      145.89     20.19 o
   5  -7   1       11.87      -11.70     42.90 o
   6  -7   1       37.07      -21.56     44.96 o
   7  -7   1        6.50        5.51     22.60 o
   8  -7   1        0.14       69.74     25.00 o
  -6  -6   1        0.67      -27.99     47.26 o
  -5  -6   1       17.62      -42.67     47.14 o
  -4  -6   1        0.05       12.73     18.24 o
  -3  -6   1      221.98      193.03     19.61 o
  -2  -6   1       37.90       16.86     34.87 o
  -1  -6   1        0.12      -10.90     31.08 o
   0  -6   1      422.45      484.82     35.67 o
   1  -6   1       46.27       31.43     13.53 o
   2  -6   1      156.37      168.83     15.37 o
   3  -6   1        0.45       33.26     31.43 o
   4  -6   1       19.98       36.70     17.78 o
   5  -6   1        2.93      -39.11     41.98 o
   6  -6   1      110.83      130.41     21.56 o
   7  -6   1        9.61       37.74     47.26 o
   8  -6   1       20.33       40.72     25.23 o
  -6  -5   1       76.83       48.75     51.84 o
  -5  -5   1       28.47        8.60     41.18 o
  -4  -5   1       12.70        8.83     34.98 o
  -3  -5   1       35.02       16.06     36.24 o
  -2  -5   1       18.95      -19.15     31.43 o
  -1  -5   1      293.34      392.03     30.28 o
   0  -5   1       29.84        4.36     25.00 o
   1  -5   1       52.97       21.68     12.62 o
   2  -5   1      126.54      116.76     13.99 o
   3  -5   1      104.00       97.95     14.45 o
   4  -5   1      183.80      177.55     17.89 o
   5  -5   1       55.54       31.08     41.06 o
   6  -5   1       40.75      -10.78     43.36 o
   7  -5   1        1.36       26.04     45.99 o
   8  -5   1        3.92      -56.20     56.20 o
  -7  -4   1       13.68      -19.73     51.27 o
  -6  -4   1        1.45      -21.68     21.68 o
  -5  -4   1       18.90       19.38     39.46 o
  -4  -4   1       10.28       -4.70     38.65 o
  -3  -4   1       52.44       78.45     15.14 o
  -2  -4   1      214.64      176.98     18.35 o
  -1  -4   1      710.68      731.31     38.08 o
   0  -4   1     2359.00     2747.21     56.66 o
   1  -4   1      256.09      233.64     17.89 o
   2  -4   1        0.24      -25.92     25.92 o
   3  -4   1        0.03       25.35     26.84 o
   4  -4   1       57.30       25.12     34.64 o
   5  -4   1       47.41       33.72     19.04 o
   6  -4   1       35.82       46.11     20.42 o
   7  -4   1       48.02       38.88     23.74 o
   8  -4   1        6.16      -36.36     53.45 o
  -7  -3   1       57.98       31.54     52.30 o
  -6  -3   1        0.07      -45.76     45.76 o
  -5  -3   1      234.41      242.47     22.14 o
  -4  -3   1       21.64       39.46     16.29 o
  -3  -3   1      515.46      576.01     36.36 o
  -2  -3   1      389.86      446.74     31.66 o
  -1  -3   1       24.88       29.94     11.81 o
   0  -3   1     1745.24     2247.94     47.71 o
   1  -3   1        3.91       -9.86     25.58 o
   2  -3   1      681.70      662.26     34.98 o
   3  -3   1      321.62      332.62     27.87 o
   4  -3   1      266.07      301.88     23.86 o
   5  -3   1       26.54       10.55     18.70 o
   6  -3   1       87.54       99.56     20.65 o
   7  -3   1        0.22      -22.71     22.71 o
   8  -3   1        0.66      -39.34     53.91 o
  -7  -2   1       52.42       43.36     23.28 o
  -6  -2   1        5.50      -16.17     39.11 o
  -5  -2   1       17.17       30.74     37.05 o
  -4  -2   1       86.02       85.22     15.48 o
  -3  -2   1      467.71      424.38     32.12 o
  -2  -2   1     2853.47     2817.98     53.56 o
  -1  -2   1       97.69       84.53     11.70 o
   0  -2   1        4.20       10.78     21.10 o
   1  -2   1     3113.26     2874.64     48.75 o
   2  -2   1      173.39      165.16     13.42 o
   3  -2   1     1080.74     1079.18     40.49 o
   4  -2   1       67.57       59.87     15.37 o
   5  -2   1       23.06      -32.57     39.91 o
   6  -2   1      205.62      251.64     23.05 o
   7  -2   1        4.03        8.83     49.32 o
   8  -2   1       40.94       62.97     26.15 o
  -8  -1   1       10.64       44.16     23.28 o
  -7  -1   1        3.04       44.16     45.19 o
  -6  -1   1        0.04       18.81     37.51 o
  -5  -1   1      372.47      356.71     23.63 o
  -4  -1   1      192.31      229.74     18.47 o
  -3  -1   1       25.21      -17.89     27.30 o
  -2  -1   1      110.22      113.09     12.04 o
  -1  -1   1     1636.72     1442.54     32.46 o
   0  -1   1      229.61      251.76     18.35 o
   1  -1   1        8.07       21.22      9.41 o
   2  -1   1      120.00      106.32     12.96 o
   3  -1   1        2.90       23.74     26.95 o
   4  -1   1        2.53       -8.95     32.57 o
   5  -1   1      285.73      263.57     21.33 o
   6  -1   1      211.93      181.56     21.91 o
   7  -1   1      168.63      183.97     24.55 o
   8  -1   1       41.96       43.93     28.22 o
  -8   0   1        0.70       55.74     22.71 o
  -7   0   1       17.33       35.44     40.37 o
  -6   0   1      100.37      114.58     18.70 o
  -5   0   1      100.42       72.83     17.55 o
  -4   0   1      365.94      374.26     32.69 o
  -3   0   1        1.06        3.10     24.89 o
  -2   0   1      284.95      293.51     20.76 o
  -1   0   1      471.49      420.36     21.91 o
   0   0   1      848.09      777.18     21.79 o
   1   0   1     1335.22     1347.57     35.56 o
   2   0   1     1840.38     1880.22     43.58 o
   3   0   1       37.02       23.63     28.44 o
   4   0   1        0.00       13.08     33.49 o
   5   0   1      251.71      323.90     31.54 o
   6   0   1        0.15        3.90     40.37 o
   7   0   1        1.10      -48.86     48.86 o
   8   0   1       15.76       57.35     55.40 o
  -8   1   1       16.92      -25.92     52.19 o
  -7   1   1       29.13       -8.49     42.44 o
  -6   1   1        1.92       34.29     36.01 o
  -5   1   1        9.45      -14.91     35.21 o
  -4   1   1      147.24      149.45     14.22 o
  -3   1   1      113.29      104.72     11.93 o
  -2   1   1     1353.60     1355.71     36.36 o
  -1   1   1      167.68      145.55     12.85 o
   0   1   1     1337.40     1618.03     30.97 o
   1   1   1     5213.66     5431.58     63.43 o
   2   1   1       94.25       96.57     12.27 o
   3   1   1       84.70       46.68     13.42 o
   4   1   1      267.57      272.86     20.07 o
   5   1   1      208.41      221.25     20.99 o
   6   1   1       28.70       -4.13     45.99 o
   7   1   1        0.15       -5.05     47.26 o
  -8   2   1        6.83      -20.19     48.98 o
  -7   2   1       23.95       22.82     41.52 o
  -6   2   1        6.59       -8.37     35.56 o
  -5   2   1        0.12       -2.64     31.89 o
  -4   2   1       12.16        5.05     26.15 o
  -3   2   1      364.49      341.57     27.07 o
  -2   2   1    18684.25    17584.03    108.04 o
  -1   2   1    18049.60    15387.36     91.18 o
   0   2   1       94.75       76.39     11.35 o
   1   2   1     1101.38      914.13     43.01 o
   2   2   1       92.35       93.48     12.96 o
   3   2   1       78.94       60.79     15.14 o
   4   2   1       22.85       39.80     17.20 o
   5   2   1        1.42        3.56     38.19 o
   6   2   1      185.30      197.05     24.77 o
   7   2   1       24.63       10.55     50.58 o
  -8   3   1        0.01       12.39     45.19 o
  -7   3   1        0.01      -40.60     40.60 o
  -6   3   1        4.19       13.30     36.36 o
  -5   3   1       46.44       31.54     15.83 o
  -4   3   1     4559.17     4457.80     76.85 o
  -3   3   1      523.08      460.16     32.57 o
  -2   3   1      236.45      231.11     17.78 o
  -1   3   1      411.85      493.08     30.39 o
   0   3   1        0.09        7.11     24.20 o
   1   3   1     1353.99     1353.76     45.19 o
   2   3   1     1476.47     1433.59     47.37 o
   3   3   1       78.37       64.34     16.06 o
   4   3   1      115.70       98.75     19.04 o
   5   3   1        4.62      -32.80     41.06 o
   6   3   1       69.62       47.14     23.86 o
   7   3   1        5.63       25.46     52.53 o
  -8   4   1        2.26       -2.52     48.86 o
  -7   4   1       19.55      -26.72     42.09 o
  -6   4   1        2.24      -20.30     34.29 o
  -5   4   1        0.62      -26.04     34.75 o
  -4   4   1      584.30      576.01     38.77 o
  -3   4   1      630.80      629.68     35.90 o
  -2   4   1      173.83      173.65     14.80 o
  -1   4   1     1457.80     1276.23     46.11 o
   0   4   1      566.55      583.00     32.80 o
   1   4   1      213.29      228.13     16.06 o
   2   4   1       46.09       11.47     30.97 o
   3   4   1       71.24       76.16     18.01 o
   4   4   1       76.40       90.38     19.38 o
   5   4   1       10.72       19.73     21.45 o
   6   4   1        0.30       10.21     49.89 o
  -8   5   1        3.08      -12.50     41.52 o
  -7   5   1        0.36       10.44     39.57 o
  -6   5   1      398.18      362.90     23.97 o
  -5   5   1       26.58       36.13     33.95 o
  -4   5   1      437.88      375.63     32.69 o
  -3   5   1      884.81      895.09     42.09 o
  -2   5   1      112.55       98.30     12.96 o
  -1   5   1      269.37      243.50     20.99 o
   0   5   1      420.94      524.97     33.84 o
   1   5   1       41.84       59.76     14.22 o
   2   5   1        7.43       13.42     32.69 o
   3   5   1       31.55      -11.35     37.62 o
   4   5   1       76.86       88.09     19.73 o
   5   5   1        0.14      -47.83     47.83 o
   6   5   1       29.91      -44.39     53.68 o
  -8   6   1        1.90       40.72     42.09 o
  -7   6   1        7.63       25.81     42.90 o
  -6   6   1      341.68      384.35     21.68 o
  -5   6   1        0.06      -37.51     37.51 o
  -4   6   1       28.92       27.87     32.34 o
  -3   6   1      302.30      304.86     21.68 o
  -2   6   1      244.64      238.45     19.27 o
  -1   6   1     1111.33     1130.91     49.55 o
   0   6   1        1.48       20.19     29.48 o
   1   6   1      124.33      101.28     17.55 o
   2   6   1       34.58        4.93     18.01 o
   3   6   1        8.59       34.98     35.56 o
   4   6   1        8.78      -28.33     43.70 o
   5   6   1        7.33       43.47     22.48 o
  -8   7   1       38.98        2.64     47.71 o
  -7   7   1       55.74       69.51     21.68 o
  -6   7   1        8.13       23.17     39.00 o
  -5   7   1        0.23        1.49     17.55 o
  -4   7   1      100.94      101.05     17.89 o
  -3   7   1       89.42       76.39     16.75 o
  -2   7   1       42.60       19.50     35.56 o
  -1   7   1       19.32       -1.38     34.64 o
   0   7   1       26.21       37.85     16.40 o
   1   7   1        9.53       33.03     35.67 o
   2   7   1        0.48       21.33     17.89 o
   3   7   1        3.81      -37.62     40.95 o
   4   7   1       12.81       39.00     44.50 o
   5   7   1       31.41       45.42     53.33 o
  -8   8   1        7.80      -16.40     49.89 o
  -7   8   1       16.58       49.66     45.08 o
  -6   8   1        0.39      -39.34     42.67 o
  -5   8   1      104.03      144.17     18.81 o
  -4   8   1        0.49        8.72     17.20 o
  -3   8   1      105.04       38.88     40.14 o
  -2   8   1        7.06       28.79     35.44 o
  -1   8   1      215.65      208.52     19.50 o
   0   8   1      187.56      188.68     19.84 o
   1   8   1        1.91      -21.91     38.31 o
   2   8   1        2.54       20.65     41.29 o
   3   8   1       10.26      -25.92     42.21 o
   4   8   1        0.50       21.79     46.80 o
  -8   9   1        7.97       45.65     47.83 o
  -7   9   1        0.88       22.60     43.81 o
  -6   9   1        3.96      -11.13     39.91 o
  -5   9   1       16.65        0.00     39.80 o
  -4   9   1        3.82       33.03     17.66 o
  -3   9   1        3.62       12.39     37.51 o
  -2   9   1       10.87       -8.83     38.77 o
  -1   9   1        0.55      -38.77     38.77 o
   0   9   1       44.32       36.70     19.15 o
   1   9   1        1.46      -14.68     42.78 o
   2   9   1       13.02       11.70     41.86 o
   3   9   1        2.84        0.00     46.91 o
  -7  10   1        0.16      -50.47     50.47 o
  -6  10   1        0.00       -7.57     21.79 o
  -5  10   1       26.16       61.59     20.65 o
  -4  10   1       59.11       41.86     43.01 o
  -3  10   1       37.60        4.01     41.29 o
  -2  10   1       17.75      -32.34     39.00 o
  -1  10   1       45.66       18.70     40.60 o
   0  10   1       45.83       28.79     42.67 o
   1  10   1        1.10       33.61     42.21 o
   2  10   1       39.64      -51.61     51.61 o
  -7  11   1        0.96      -31.89     53.56 o
  -6  11   1        5.14      -39.69     50.47 o
  -5  11   1        0.48      -41.98     45.65 o
  -4  11   1        8.54      -32.80     43.70 o
  -3  11   1       21.47       25.23     39.23 o
  -2  11   1        0.88      -45.08     45.08 o
  -1  11   1        0.02      -11.93     44.50 o
   0  11   1       21.57      -20.19     45.65 o
   1  11   1        6.94      -32.69     50.93 o
  -6  12   1        3.22       -8.72     47.26 o
  -5  12   1        4.59        5.51     48.40 o
  -4  12   1        2.78      -47.26     47.71 o
  -3  12   1       10.26       25.92     44.16 o
  -2  12   1       26.24       19.96     23.51 o
  -1  12   1        3.38       32.46     46.34 o
   0  12   1        0.55      -17.09     51.84 o
  -3  13   1        0.17       21.79     26.38 o
   1 -13   2        0.05       16.86     47.14 o
   2 -13   2       13.12        0.00     50.58 o
   3 -13   2       14.15      -53.68     53.68 o
   4 -13   2      107.68      157.94     27.18 o
   5 -13   2        9.11       17.43     54.25 o
  -1 -12   2        0.87       57.12     23.63 o
   0 -12   2        2.90       14.91     23.05 o
   1 -12   2        0.65       14.91     44.27 o
   2 -12   2        0.83       -7.23     43.81 o
   3 -12   2       24.48       26.72     49.78 o
   4 -12   2       39.62       54.94     24.32 o
   5 -12   2        3.31      -23.74     54.02 o
   6 -12   2        0.02        5.73     54.48 o
  -2 -11   2        0.78       -1.26     23.05 o
  -1 -11   2        0.89      -34.52     47.37 o
   0 -11   2      109.64      156.45     22.71 o
   1 -11   2        2.59       34.75     20.53 o
   2 -11   2        0.32       12.16     20.65 o
   3 -11   2        8.11       23.74     44.85 o
   4 -11   2        0.19      -29.25     46.68 o
   5 -11   2       18.79       16.86     48.98 o
   6 -11   2        3.72      -54.94     54.94 o
   7 -11   2        1.36      -31.89     59.07 o
  -3 -10   2       32.92       91.64     22.82 o
  -2 -10   2        5.31       -9.52     43.13 o
  -1 -10   2        0.01       10.78     41.63 o
   0 -10   2        1.87       43.58     18.35 o
   1 -10   2      172.52      197.74     25.23 o
   2 -10   2        0.49       -1.84     38.31 o
   3 -10   2        3.27        7.00     19.04 o
   4 -10   2       77.84       58.72     21.68 o
   5 -10   2        0.05      -37.16     45.19 o
   6 -10   2        8.39       36.36     46.91 o
   7 -10   2        9.68      -24.43     54.71 o
  -4  -9   2       28.43      -46.11     55.63 o
  -3  -9   2        0.98      -45.53     45.53 o
  -2  -9   2       26.57      -43.58     43.58 o
  -1  -9   2       77.03       18.81     41.06 o
   0  -9   2       11.62        0.00     37.62 o
   1  -9   2       32.84       48.29     18.35 o
   2  -9   2       17.88       43.81     18.35 o
   3  -9   2        0.20      -39.69     39.69 o
   4  -9   2        7.74       19.96     40.37 o
   5  -9   2       21.69       23.63     20.87 o
   6  -9   2        0.10       42.32     22.37 o
   7  -9   2        9.49       35.44     24.66 o
  -5  -8   2        5.45      -30.85     52.99 o
  -4  -8   2        0.03       11.01     21.22 o
  -3  -8   2       24.20       28.44     19.84 o
  -2  -8   2       68.19       51.15     18.47 o
  -1  -8   2       54.90       29.13     18.70 o
   0  -8   2       37.95       37.39     17.09 o
   1  -8   2        0.86      -37.85     37.85 o
   2  -8   2        6.40       -4.24     34.75 o
   3  -8   2        4.88       40.14     36.93 o
   4  -8   2        4.23      -16.29     41.41 o
   5  -8   2        4.58       18.35     41.41 o
   6  -8   2        0.00      -43.81     43.81 o
   7  -8   2        0.02       17.09     46.34 o
   8  -8   2        2.68      -16.98     53.68 o
  -5  -7   2        0.37       45.65     46.91 o
  -4  -7   2       11.86      -25.92     41.06 o
  -3  -7   2       10.64        0.80     17.55 o
  -2  -7   2       13.78       25.35     36.13 o
  -1  -7   2       79.75       37.39     36.59 o
   0  -7   2      180.45      181.56     18.12 o
   1  -7   2       10.17       25.46     14.45 o
   2  -7   2       78.83      -12.16     34.64 o
   3  -7   2        2.68      -24.89     34.52 o
   4  -7   2       68.13       36.93     39.00 o
   5  -7   2       10.51       19.38     18.92 o
   6  -7   2        3.59       -4.59     20.99 o
   7  -7   2       12.85       51.61     48.98 o
   8  -7   2        8.89      -33.03     57.92 o
  -6  -6   2       54.50      -38.08     50.12 o
  -5  -6   2       60.98       88.43     21.68 o
  -4  -6   2       11.26      -15.37     38.54 o
  -3  -6   2       82.96       47.71     18.24 o
  -2  -6   2       40.29       27.18     32.92 o
  -1  -6   2      979.13      928.35     47.03 o
   0  -6   2       10.87       24.09     12.50 o
   1  -6   2        9.06      -22.94     29.25 o
   2  -6   2        8.26       15.60     29.02 o
   3  -6   2       13.34        3.44     32.69 o
   4  -6   2      126.66      148.99     18.01 o
   5  -6   2        0.43       23.28     19.04 o
   6  -6   2       60.56       45.88     42.67 o
   7  -6   2        8.89       29.59     47.37 o
   8  -6   2       62.60       48.52     54.48 o
  -6  -5   2        2.82       32.34     43.13 o
  -5  -5   2       23.89       10.32     41.18 o
  -4  -5   2      224.77      208.98     23.74 o
  -3  -5   2       54.71       59.18     16.86 o
  -2  -5   2      101.02      105.98     14.45 o
  -1  -5   2        0.52        3.33     12.39 o
   0  -5   2      269.35      306.47     23.74 o
   1  -5   2      123.75      100.70     12.96 o
   2  -5   2       45.34       44.73     13.08 o
   3  -5   2        9.81       20.76     29.59 o
   4  -5   2        0.01       25.12     34.98 o
   5  -5   2       68.03       60.45     19.73 o
   6  -5   2       38.96       25.69     20.76 o
   7  -5   2        9.17       -6.65     49.43 o
   8  -5   2       15.56       76.39     26.04 o
  -7  -4   2        0.91       16.40     50.70 o
  -6  -4   2       77.69       69.62     22.02 o
  -5  -4   2      256.42      226.18     21.33 o
  -4  -4   2       18.99       25.69     17.55 o
  -3  -4   2      141.01      154.50     15.83 o
  -2  -4   2      205.92      196.70     17.55 o
  -1  -4   2       12.08       10.90     24.20 o
   0  -4   2      637.19      699.88     36.70 o
   1  -4   2      484.80      479.55     32.69 o
   2  -4   2       16.86        5.28     26.61 o
   3  -4   2      148.62      127.66     15.03 o
   4  -4   2        6.99       33.26     34.06 o
   5  -4   2       24.78       -1.49     40.60 o
   6  -4   2       62.77       67.33     20.87 o
   7  -4   2       42.02        2.18     47.26 o
   8  -4   2        4.17       32.12     51.27 o
  -7  -3   2       87.81       87.63     23.86 o
  -6  -3   2        9.95      -40.03     43.47 o
  -5  -3   2       23.37        3.44     38.31 o
  -4  -3   2      125.60      103.69     17.55 o
  -3  -3   2      211.80      233.98     14.91 o
  -2  -3   2      898.14      970.91     39.46 o
  -1  -3   2        6.45       12.62     11.13 o
   0  -3   2      451.31      436.88     32.57 o
   1  -3   2       85.71       87.51     12.04 o
   2  -3   2      201.83      188.56     14.34 o
   3  -3   2        0.61       16.86     27.76 o
   4  -3   2      164.67      168.72     16.86 o
   5  -3   2       76.18       87.63     19.50 o
   6  -3   2       32.89       43.93     40.37 o
   7  -3   2        0.36        0.00     46.34 o
   8  -3   2       14.95      -35.21     55.51 o
  -8  -2   2        0.06       23.05     48.17 o
  -7  -2   2       33.77       45.53     46.22 o
  -6  -2   2        1.76      -41.98     41.98 o
  -5  -2   2      275.16      311.97     25.23 o
  -4  -2   2        0.99       28.33     30.39 o
  -3  -2   2       78.08      109.31     12.50 o
  -2  -2   2      697.75      704.24     33.49 o
  -1  -2   2      672.20      580.48     32.34 o
   0  -2   2     2141.99     2504.06     45.76 o
   1  -2   2       27.48       19.27     24.43 o
   2  -2   2       17.73       -5.62     26.27 o
   3  -2   2      105.10      128.12     13.42 o
   4  -2   2       26.75       43.93     15.03 o
   5  -2   2      100.31      100.02     19.50 o
   6  -2   2       62.05       42.90     44.73 o
   7  -2   2       11.24       36.59     23.05 o
   8  -2   2        5.34      -57.35     57.35 o
  -8  -1   2        0.20       41.75     22.82 o
  -7  -1   2        0.77      -40.72     43.70 o
  -6  -1   2      220.51      212.76     20.30 o
  -5  -1   2      275.04      271.60     19.50 o
  -4  -1   2      312.57      346.38     27.53 o
  -3  -1   2       36.31       49.09     11.93 o
  -2  -1   2       28.20       29.25     11.35 o
  -1  -1   2       62.65       65.84     10.32 o
   0  -1   2        0.06      -18.01     19.73 o
   1  -1   2      570.93      544.47     29.48 o
   2  -1   2       30.47        9.41     26.38 o
   3  -1   2      160.60      149.68     14.34 o
   4  -1   2       38.23       28.79     33.03 o
   5  -1   2        2.89      -20.07     40.49 o
   6  -1   2        5.09      -15.48     42.21 o
   7  -1   2        3.97       28.44     49.55 o
   8  -1   2        0.36       25.69     57.58 o
  -8   0   2        1.57       15.71     46.80 o
  -7   0   2       16.85       33.38     20.07 o
  -6   0   2       15.41       20.19     17.89 o
  -5   0   2        4.92       16.52     33.61 o
  -4   0   2      109.23      107.36     13.76 o
  -3   0   2      637.99      627.16     33.03 o
  -2   0   2        3.79      -24.66     24.66 o
  -1   0   2     1314.40     1270.84     30.17 o
   0   0   2      861.26      732.34     30.39 o
   1   0   2      105.31       96.92     11.70 o
   2   0   2        7.24       13.65     25.00 o
   3   0   2       88.81       89.69     13.99 o
   4   0   2       59.50       61.94     16.52 o
   5   0   2      213.87      206.68     21.33 o
   6   0   2        1.08      -42.44     43.36 o
   7   0   2      263.84      319.89     26.61 o
  -8   1   2       10.44        7.57     52.19 o
  -7   1   2       13.80       10.44     42.32 o
  -6   1   2      202.65      215.86     19.61 o
  -5   1   2        3.93        6.65     32.12 o
  -4   1   2        3.63       21.22     12.27 o
  -3   1   2      169.44      148.07     12.50 o
  -2   1   2     2101.47     1892.61     42.09 o
  -1   1   2        5.32       10.67     22.48 o
   0   1   2     1817.25     2081.17     42.09 o
   1   1   2      304.27      264.03     20.30 o
   2   1   2      444.11      504.55     32.00 o
   3   1   2      305.28      312.32     22.48 o
   4   1   2       13.22       11.01     36.47 o
   5   1   2     1085.69     1134.69     61.48 o
   6   1   2      185.56      159.77     24.32 o
   7   1   2       48.77       44.27     49.78 o
  -8   2   2       20.93      -48.17     48.17 o
  -7   2   2        0.47       54.37     18.81 o
  -6   2   2      147.65      124.79     19.04 o
  -5   2   2       10.42        6.54     32.69 o
  -4   2   2      382.35      364.62     27.87 o
  -3   2   2      607.19      552.26     34.75 o
  -2   2   2     1766.51     1639.82     41.41 o
  -1   2   2       68.56       32.12     11.58 o
   0   2   2      554.92      695.98     32.12 o
   1   2   2     3310.88     3414.29     64.00 o
   2   2   2      185.37      177.44     13.99 o
   3   2   2      190.30      200.72     15.94 o
   4   2   2      215.25      215.74     20.30 o
   5   2   2       48.31       35.56     41.41 o
   6   2   2       65.68       75.36     23.17 o
   7   2   2        0.01      -47.03     56.77 o
  -8   3   2       42.73       68.24     22.60 o
  -7   3   2        0.61      -34.41     39.00 o
  -6   3   2        2.32      -37.51     37.51 o
  -5   3   2       83.52       81.32     15.94 o
  -4   3   2       50.67       41.41     15.25 o
  -3   3   2       13.75      -26.04     26.04 o
  -2   3   2      201.79      205.54     16.86 o
  -1   3   2      134.94      112.63     12.50 o
   0   3   2        4.03       -0.69     24.89 o
   1   3   2       42.25       39.11     12.50 o
   2   3   2      163.46      137.64     17.89 o
   3   3   2       23.81       36.24     35.44 o
   4   3   2       35.56       21.68     38.54 o
   5   3   2        0.22       14.34     41.63 o
   6   3   2        0.43       -9.86     47.83 o
  -9   4   2        2.75       -5.85     48.75 o
  -8   4   2        2.11        2.41     44.96 o
  -7   4   2       17.66       10.21     19.73 o
  -6   4   2       11.47      -39.57     39.57 o
  -5   4   2       36.55      -27.53     37.28 o
  -4   4   2     2288.74     2347.04     61.94 o
  -3   4   2     1191.19     1161.30     43.58 o
  -2   4   2      141.81      142.57     14.22 o
  -1   4   2       79.11       68.47     12.39 o
   0   4   2        6.67       -0.92     26.04 o
   1   4   2        3.61       -2.87     13.08 o
   2   4   2      123.66      127.77     15.71 o
   3   4   2      155.64      151.06     19.04 o
   4   4   2       77.08       85.79     19.73 o
   5   4   2       89.24       85.68     22.48 o
   6   4   2       75.45       99.33     25.46 o
  -8   5   2        4.75      -46.22     46.22 o
  -7   5   2       15.21       55.40     20.07 o
  -6   5   2      513.28      487.35     38.65 o
  -5   5   2      225.46      234.44     21.91 o
  -4   5   2       11.75        4.93     28.44 o
  -3   5   2      121.09      111.49     14.11 o
  -2   5   2      130.81      151.97     13.53 o
  -1   5   2      734.42      714.56     40.14 o
   0   5   2       37.15       56.55     13.08 o
   1   5   2      570.06      546.64     42.44 o
   2   5   2      259.17      260.36     24.09 o
   3   5   2       50.48       77.65     18.35 o
   4   5   2       20.50       28.90     43.81 o
   5   5   2       18.82       63.20     22.02 o
   6   5   2       30.32       11.58     58.15 o
  -8   6   2       10.31       -5.05     46.57 o
  -7   6   2        4.50       17.89     20.07 o
  -6   6   2      215.82      210.47     20.65 o
  -5   6   2       36.42       12.50     36.59 o
  -4   6   2       31.02       26.95     15.71 o
  -3   6   2        0.23      -13.53     32.12 o
  -2   6   2      764.49      800.24     44.27 o
  -1   6   2        0.66      -32.00     32.00 o
   0   6   2      174.18      178.01     16.29 o
   1   6   2       33.23       34.52     34.98 o
   2   6   2      306.48      284.56     24.32 o
   3   6   2        3.73       25.35     18.47 o
   4   6   2        9.51       11.47     46.34 o
   5   6   2        0.00      -13.53     53.45 o
  -8   7   2       94.49       74.67     24.77 o
  -7   7   2        8.10      -42.21     42.21 o
  -6   7   2        0.83      -31.08     38.54 o
  -5   7   2      500.76      485.97     38.19 o
  -4   7   2        7.79       -6.08     34.98 o
  -3   7   2        0.17       38.77     15.83 o
  -2   7   2      321.43      336.75     19.27 o
  -1   7   2       12.59       26.61     32.57 o
   0   7   2       11.30       18.81     16.75 o
   1   7   2        6.40       21.79     35.33 o
   2   7   2       28.69       17.32     18.58 o
   3   7   2       64.86       46.34     46.34 o
   4   7   2        0.88       39.00     21.79 o
  -8   8   2       58.11      102.42     24.77 o
  -7   8   2       34.37      -14.22     50.81 o
  -6   8   2        6.94       12.50     43.47 o
  -5   8   2        2.22       21.68     18.01 o
  -4   8   2      362.91      396.16     29.25 o
  -3   8   2      216.84      252.33     19.50 o
  -2   8   2        6.11      -37.28     37.28 o
  -1   8   2        1.00        4.93     35.56 o
   0   8   2      108.37      123.41     18.01 o
   1   8   2       84.35       79.94     19.27 o
   2   8   2       59.77       41.98     21.91 o
   3   8   2        6.01       -7.46     48.52 o
   4   8   2       17.64       -2.87     51.15 o
  -8   9   2        0.03       25.81     49.32 o
  -7   9   2       28.51       32.92     47.37 o
  -6   9   2        5.01       38.54     41.52 o
  -5   9   2       99.59       98.07     21.45 o
  -4   9   2       52.36       67.10     19.04 o
  -3   9   2        0.02       -9.18     38.88 o
  -2   9   2       16.91      -40.37     40.37 o
  -1   9   2        2.40      -18.92     39.23 o
   0   9   2       78.51       68.02     20.42 o
   1   9   2        0.04      -17.66     42.90 o
   2   9   2       14.02        2.52     47.71 o
   3   9   2        0.05      -22.25     47.60 o
  -7  10   2        0.23       16.29     48.06 o
  -6  10   2       65.12       41.98     48.98 o
  -5  10   2        0.10      -38.77     43.58 o
  -4  10   2        0.05       36.59     39.80 o
  -3  10   2       18.41       31.89     19.50 o
  -2  10   2        4.44       20.99     44.50 o
  -1  10   2        5.18       -4.36     40.83 o
   0  10   2       32.22       70.54     20.87 o
   1  10   2        5.40        5.05     44.62 o
   2  10   2        0.30       13.30     24.55 o
  -6  11   2        0.44      -18.81     52.30 o
  -5  11   2        0.99      -15.14     48.63 o
  -4  11   2        4.57       43.47     43.47 o
  -3  11   2        2.97       21.33     44.04 o
  -2  11   2       44.69      -14.34     46.91 o
  -1  11   2        7.03        0.00     21.91 o
   0  11   2       19.22       34.29     48.40 o
   1  11   2       16.23       54.83     25.35 o
  -5  12   2        1.00      -33.49     49.78 o
  -4  12   2       10.19      -10.78     48.29 o
  -3  12   2       12.05       55.40     23.51 o
  -2  12   2        0.04      -50.81     50.81 o
  -1  12   2        6.48        5.62     51.15 o
   0 -13   3        8.32       17.32     49.55 o
   1 -13   3       15.63        3.33     25.69 o
   2 -13   3        0.62       48.63     50.01 o
   3 -13   3       39.54        0.00     52.19 o
   4 -13   3       69.78       -2.75     55.97 o
   5 -13   3        6.23       32.00     57.35 o
  -1 -12   3        0.01        0.00     24.32 o
   0 -12   3        0.31       30.62     42.90 o
   1 -12   3        2.91       -2.41     47.14 o
   2 -12   3       28.28      -47.83     47.83 o
   3 -12   3       28.66       26.61     44.62 o
   4 -12   3       68.83       89.35     24.20 o
   5 -12   3       76.48       92.10     25.81 o
   6 -12   3        5.82       22.82     52.53 o
  -2 -11   3        8.16       36.93     45.42 o
  -1 -11   3        9.23        4.82     47.03 o
   0 -11   3       13.61        4.47     43.81 o
   1 -11   3      102.18       89.58     22.14 o
   2 -11   3      191.42      177.44     24.09 o
   3 -11   3      102.68      108.04     23.28 o
   4 -11   3       39.07        4.47     45.53 o
   5 -11   3        4.82      -50.24     50.24 o
   6 -11   3        7.59      -15.83     49.78 o
  -3 -10   3        4.91      -26.04     45.31 o
  -2 -10   3       10.11      -44.96     44.96 o
  -1 -10   3        9.50      -19.04     42.21 o
   0 -10   3       51.81       61.59     18.81 o
   1 -10   3       23.05       13.19     37.96 o
   2 -10   3       23.75       -9.29     40.83 o
   3 -10   3        0.23        3.78     39.00 o
   4 -10   3        3.29      -45.99     45.99 o
   5 -10   3        2.31      -47.71     47.71 o
   6 -10   3       55.08       90.61     23.86 o
   7 -10   3        0.92      -52.42     56.55 o
  -4  -9   3       12.73      -31.66     49.20 o
  -3  -9   3        0.20      -44.16     44.16 o
  -2  -9   3       61.45       24.32     21.68 o
  -1  -9   3      184.79      179.84     20.07 o
   0  -9   3       16.63       30.97     18.24 o
   1  -9   3        7.78      -26.04     38.77 o
   2  -9   3        0.08        3.67     18.01 o
   3  -9   3       92.81       33.84     42.78 o
   4  -9   3       39.61       25.35     20.42 o
   5  -9   3        4.43      -14.22     43.01 o
   6  -9   3        0.08      -39.00     48.06 o
   7  -9   3        0.00        2.64     52.88 o
  -5  -8   3       43.43       24.66     51.27 o
  -4  -8   3       32.83       14.11     44.04 o
  -3  -8   3       11.53      -22.48     42.78 o
  -2  -8   3        0.96       19.61     37.85 o
  -1  -8   3      157.14      147.04     18.92 o
   0  -8   3       95.90      109.31     17.66 o
   1  -8   3       72.41       90.50     17.43 o
   2  -8   3       54.15       33.95     38.65 o
   3  -8   3       11.34       -1.49     39.34 o
   4  -8   3       31.83       31.54     39.00 o
   5  -8   3       70.66       62.74     21.10 o
   6  -8   3       28.75       28.10     45.53 o
   7  -8   3        0.44       19.96     48.40 o
   8  -8   3        7.39      -31.89     62.39 o
  -6  -7   3       31.46       34.75     50.58 o
  -5  -7   3        7.64       27.18     46.45 o
  -4  -7   3       18.40       33.61     19.61 o
  -3  -7   3      235.78      238.00     20.19 o
  -2  -7   3        0.39       21.68     35.79 o
  -1  -7   3       95.51       85.68     16.86 o
   0  -7   3        8.19        4.93     30.17 o
   1  -7   3        8.78      -17.89     32.57 o
   2  -7   3       97.65       74.32     16.40 o
   3  -7   3      349.05      322.87     25.35 o
   4  -7   3       18.57       24.20     37.05 o
   5  -7   3       10.89      -26.27     42.67 o
   6  -7   3       13.89       35.67     20.76 o
   7  -7   3        3.06      -51.38     51.38 o
   8  -7   3        6.37      -11.35     55.97 o
  -6  -6   3       29.53       18.58     50.24 o
  -5  -6   3        1.64       42.44     40.95 o
  -4  -6   3       26.32       24.43     39.34 o
  -3  -6   3      138.07      153.12     18.92 o
  -2  -6   3       35.86       39.00     16.06 o
  -1  -6   3        3.00       18.35     29.13 o
   0  -6   3        7.01      -17.66     28.10 o
   1  -6   3      147.31      149.45     14.45 o
   2  -6   3      115.75      116.42     14.45 o
   3  -6   3       42.87       39.57     15.71 o
   4  -6   3        6.55       25.69     17.66 o
   5  -6   3        0.00       16.63     40.14 o
   6  -6   3        7.81      -11.81     43.01 o
   7  -6   3        0.56      -32.92     47.37 o
   8  -6   3        0.01       -2.75     55.74 o
  -7  -5   3        7.91       39.69     25.35 o
  -6  -5   3        8.28      -38.77     44.16 o
  -5  -5   3       81.75       63.77     19.84 o
  -4  -5   3       11.46       11.70     36.59 o
  -3  -5   3       16.90       31.66     33.49 o
  -2  -5   3        0.60      -19.27     29.59 o
  -1  -5   3     1190.90     1106.94     47.14 o
   0  -5   3      532.30      518.89     40.03 o
   1  -5   3      120.92      109.99     13.30 o
   2  -5   3      335.46      327.69     27.41 o
   3  -5   3      387.39      440.78     34.18 o
   4  -5   3      155.29      155.07     18.81 o
   5  -5   3        8.27       15.94     39.91 o
   6  -5   3       27.35       25.46     20.65 o
   7  -5   3        0.77        4.59     43.81 o
   8  -5   3       10.60      -55.28     57.35 o
  -7  -4   3        0.01       10.67     45.76 o
  -6  -4   3       11.60       18.58     20.53 o
  -5  -4   3       22.85      -38.54     41.52 o
  -4  -4   3        0.42       24.09     16.75 o
  -3  -4   3       12.64       39.69     14.11 o
  -2  -4   3      346.04      329.52     27.30 o
  -1  -4   3       75.52       97.15     12.16 o
   0  -4   3      166.60      157.94     13.99 o
   1  -4   3        4.23       20.30     23.51 o
   2  -4   3       10.09      -17.09     27.18 o
   3  -4   3      410.04      441.93     34.75 o
   4  -4   3      435.87      421.17     34.06 o
   5  -4   3       95.64      140.62     19.50 o
   6  -4   3       24.00      -46.34     46.34 o
   7  -4   3       31.16       30.17     47.60 o
   8  -4   3        9.52        2.75     58.15 o
  -7  -3   3        2.18      -46.45     46.45 o
  -6  -3   3       98.91      108.73     21.33 o
  -5  -3   3      192.23      191.89     21.10 o
  -4  -3   3      165.99      157.82     17.66 o
  -3  -3   3       20.28      -17.89     28.33 o
  -2  -3   3        7.26       20.99     25.46 o
  -1  -3   3     1078.09      974.00     39.69 o
   0  -3   3     7961.79     8346.25     92.79 o
   1  -3   3     1449.86     1500.46     40.83 o
   2  -3   3        1.05       -2.18     25.69 o
   3  -3   3      188.86      178.12     14.34 o
   4  -3   3       14.54      -28.44     34.29 o
   5  -3   3      353.07      388.82     32.12 o
   6  -3   3       70.62       95.31     21.10 o
   7  -3   3       19.00      -21.10     49.55 o
   8  -3   3        1.14       -2.87     54.71 o
  -8  -2   3       28.84      -25.46     53.33 o
  -7  -2   3        3.22       -2.18     20.87 o
  -6  -2   3       68.48       73.64     19.61 o
  -5  -2   3        8.61      -35.44     37.62 o
  -4  -2   3       40.47       44.04     14.68 o
  -3  -2   3       28.10      -23.17     26.84 o
  -2  -2   3      248.48      236.85     19.15 o
  -1  -2   3     3022.67     2253.56     58.84 o
   0  -2   3     4437.28     3870.32     69.85 o
   1  -2   3      204.01      182.02     13.42 o
   2  -2   3      131.47      167.00     12.73 o
   3  -2   3      496.95      523.71     37.96 o
   4  -2   3       60.83       83.84     15.83 o
   5  -2   3      155.36      145.32     20.65 o
   6  -2   3        0.99      -39.34     45.31 o
   7  -2   3       56.51       93.71     23.63 o
   8  -2   3        2.37       28.90     56.43 o
  -8  -1   3        7.42       34.64     23.74 o
  -7  -1   3        1.73       17.78     40.83 o
  -6  -1   3        0.00       -2.41     18.24 o
  -5  -1   3       36.70       30.05     16.86 o
  -4  -1   3      940.12      941.43     46.45 o
  -3  -1   3       76.00       88.09     12.16 o
  -2  -1   3      213.94      190.74     16.06 o
  -1  -1   3     1278.13     1473.74     36.24 o
   0  -1   3      151.32      170.67     12.16 o
   1  -1   3        0.00       -4.01     24.89 o
   2  -1   3       26.10      -21.79     25.46 o
   3  -1   3      771.57      781.54     41.18 o
   4  -1   3       48.61       65.95     16.52 o
   5  -1   3       12.48      -13.08     38.88 o
   6  -1   3       12.51        4.13     43.24 o
   7  -1   3       70.76       85.79     24.66 o
  -8   0   3       13.51        7.80     46.22 o
  -7   0   3       81.99       91.53     20.99 o
  -6   0   3       80.28       70.77     18.47 o
  -5   0   3        2.83       21.79     32.00 o
  -4   0   3      679.71      685.77     38.88 o
  -3   0   3      463.26      454.54     31.31 o
  -2   0   3      114.01      139.13     12.04 o
  -1   0   3     1677.49     1639.82     36.59 o
   0   0   3      687.33      734.06     34.18 o
   1   0   3     1027.84      942.35     40.60 o
   2   0   3        7.26       18.01     11.70 o
   3   0   3       23.56        6.31     29.59 o
   4   0   3      232.96      251.87     19.15 o
   5   0   3      136.92      125.02     20.65 o
   6   0   3       52.06       34.18     43.70 o
   7   0   3      101.30       60.56     26.15 o
  -8   1   3        3.12       37.51     44.85 o
  -7   1   3        0.54      -20.53     42.21 o
  -6   1   3       83.87       74.90     18.24 o
  -5   1   3        3.54      -18.47     31.54 o
  -4   1   3      103.81      107.36     12.96 o
  -3   1   3       51.64       52.65     11.47 o
  -2   1   3      448.90      471.29     30.05 o
  -1   1   3     3655.08     3411.65     52.65 o
   0   1   3      210.15      218.61     12.39 o
   1   1   3      556.84      570.16     34.41 o
   2   1   3      275.81      258.76     18.81 o
   3   1   3      173.62      168.15     15.60 o
   4   1   3       97.36      103.80     18.24 o
   5   1   3        0.00        1.72     19.04 o
   6   1   3       13.22       38.54     46.34 o
   7   1   3       19.55      -43.81     56.20 o
  -8   2   3        4.62       22.02     47.03 o
  -7   2   3       26.31       10.09     38.54 o
  -6   2   3        0.00      -13.08     36.82 o
  -5   2   3       37.24       11.81     31.77 o
  -4   2   3      426.97      376.43     29.36 o
  -3   2   3      349.23      376.89     29.71 o
  -2   2   3       15.16        0.69     24.43 o
  -1   2   3       38.15       29.25     11.47 o
   0   2   3        3.15       -6.31     25.23 o
   1   2   3       70.72       60.22     12.16 o
   2   2   3      316.45      289.72     23.05 o
   3   2   3       69.57       54.48     16.63 o
   4   2   3       72.38       94.62     18.58 o
   5   2   3      195.71      212.07     22.02 o
   6   2   3       94.30      100.93     22.94 o
   7   2   3        5.35      -26.15     57.92 o
  -9   3   3        0.18      -49.20     50.70 o
  -8   3   3        7.21       31.54     42.55 o
  -7   3   3       17.45      -34.18     37.16 o
  -6   3   3        1.33       23.05     36.59 o
  -5   3   3        0.04      -30.85     30.85 o
  -4   3   3     1415.38     1401.71     48.40 o
  -3   3   3       19.46       14.11     25.92 o
  -2   3   3      395.71      370.93     27.18 o
  -1   3   3        0.16      -24.09     24.09 o
   0   3   3      440.91      469.68     35.33 o
   1   3   3       17.12       -6.65     26.38 o
   2   3   3        1.12      -17.66     29.94 o
   3   3   3      281.65      222.97     24.32 o
   4   3   3      934.40      861.49     57.23 o
   5   3   3       32.81        0.00     46.22 o
   6   3   3       36.05       18.24     51.15 o
  -9   4   3        2.33       85.91     23.86 o
  -8   4   3       18.15       16.98     46.22 o
  -7   4   3        0.01      -42.32     42.32 o
  -6   4   3      202.04      176.63     19.04 o
  -5   4   3       61.72       55.86     16.40 o
  -4   4   3      656.68      642.99     40.49 o
  -3   4   3       39.65        7.91     27.53 o
  -2   4   3        0.22      -16.06     25.92 o
  -1   4   3      109.42      120.09     13.08 o
   0   4   3      483.47      532.77     37.16 o
   1   4   3      527.38      620.51     40.49 o
   2   4   3      251.06      276.76     26.15 o
   3   4   3       46.23       59.18     18.01 o
   4   4   3       61.03       60.56     19.84 o
   5   4   3        3.44        0.00     22.48 o
   6   4   3        8.80       45.08     49.55 o
  -9   5   3        3.66      -14.57     52.88 o
  -8   5   3        4.21       22.37     20.99 o
  -7   5   3       22.94        6.19     42.55 o
  -6   5   3       20.85      -17.55     37.51 o
  -5   5   3       32.30        7.46     36.47 o
  -4   5   3      144.05      154.04     15.37 o
  -3   5   3        3.47       29.36     28.10 o
  -2   5   3       42.43       51.50     13.19 o
  -1   5   3       33.41       29.59     13.42 o
   0   5   3       16.47       37.51     13.53 o
   1   5   3      159.85      138.09     17.66 o
   2   5   3       27.74       10.90     37.39 o
   3   5   3       25.31        1.84     38.65 o
   4   5   3       17.59       28.44     43.36 o
   5   5   3        4.25      -38.88     53.68 o
  -8   6   3        2.62       45.53     42.44 o
  -7   6   3        8.54      -17.32     38.77 o
  -6   6   3      320.95      307.85     23.74 o
  -5   6   3      119.61      123.64     18.47 o
  -4   6   3        5.06       -5.62     34.87 o
  -3   6   3       25.51       -6.42     33.03 o
  -2   6   3      145.47      130.98     16.17 o
  -1   6   3        0.59        5.05     31.77 o
   0   6   3      226.91      221.36     23.74 o
   1   6   3      264.49      249.01     25.23 o
   2   6   3       19.66       28.56     37.05 o
   3   6   3       11.17        8.37     44.04 o
   4   6   3      203.35      194.75     25.35 o
   5   6   3       32.70       22.82     53.22 o
  -8   7   3       64.46       36.82     23.74 o
  -7   7   3       64.65        9.06     45.42 o
  -6   7   3        1.08        9.86     36.13 o
  -5   7   3        4.17      -40.49     40.49 o
  -4   7   3       12.31       40.26     17.32 o
  -3   7   3        9.80       36.36     16.52 o
  -2   7   3       16.19       24.66     36.24 o
  -1   7   3       98.74       84.30     18.35 o
   0   7   3        8.73       -6.42     36.24 o
   1   7   3       68.12       49.66     18.24 o
   2   7   3        3.38       38.65     39.23 o
   3   7   3        0.78        4.70     46.68 o
   4   7   3       13.00       -5.39     50.24 o
  -8   8   3       40.93       24.66     50.93 o
  -7   8   3       25.93       19.27     46.91 o
  -6   8   3        4.15      -29.82     41.63 o
  -5   8   3        0.09       13.42     39.11 o
  -4   8   3       26.81       -8.83     40.03 o
  -3   8   3       20.05       28.79     36.36 o
  -2   8   3       10.41      -37.62     37.62 o
  -1   8   3       99.29      102.31     18.35 o
   0   8   3      529.25      512.24     43.47 o
   1   8   3        4.82       -4.13     42.32 o
   2   8   3        8.60       -2.29     46.57 o
   3   8   3        5.52      -44.62     52.30 o
  -8   9   3        3.33       31.77     50.35 o
  -7   9   3        8.45      -50.47     50.47 o
  -6   9   3       38.47      -47.26     47.26 o
  -5   9   3        8.95       -6.08     20.65 o
  -4   9   3       21.11      -15.94     41.29 o
  -3   9   3       41.33       25.81     18.81 o
  -2   9   3       67.82       56.55     19.73 o
  -1   9   3        0.70      -40.14     40.14 o
   0   9   3       20.40       29.94     39.69 o
   1   9   3       50.29       18.70     47.71 o
   2   9   3       15.84      -10.44     49.55 o
  -7  10   3        6.69       11.01     54.37 o
  -6  10   3       36.78      -50.70     50.70 o
  -5  10   3       92.36       -2.29     48.63 o
  -4  10   3       19.63       40.95     21.45 o
  -3  10   3       49.28      -26.27     44.50 o
  -2  10   3       64.32       35.67     20.87 o
  -1  10   3        9.41        4.59     43.13 o
   0  10   3       13.10        0.00     48.17 o
   1  10   3       62.50      -23.86     52.19 o
  -6  11   3        0.07      -18.35     24.66 o
  -5  11   3       20.29       12.96     48.40 o
  -4  11   3       44.13       29.94     44.62 o
  -3  11   3        8.23       24.66     47.14 o
  -2  11   3        2.38       22.48     44.39 o
  -1  11   3       49.30       69.28     23.74 o
   0  11   3        0.39       -2.75     47.26 o
  -5  12   3        1.86       43.13     54.25 o
  -4  12   3       11.81       30.74     51.96 o
  -3  12   3        0.20       19.38     51.38 o
  -2  12   3        0.52      -19.73     49.78 o
   0 -13   4        0.55        0.00     51.73 o
   1 -13   4       45.86      -52.19     52.19 o
   2 -13   4        5.56       51.04     49.78 o
   3 -13   4        0.46       32.34     49.43 o
   4 -13   4       33.67       95.89     25.81 o
   5 -13   4        9.05       55.51     54.60 o
  -2 -12   4        6.48       17.43     51.96 o
  -1 -12   4        6.79       13.42     23.17 o
   0 -12   4        0.32      -44.39     44.39 o
   1 -12   4        0.06        9.63     42.67 o
   2 -12   4       15.49      -14.34     43.81 o
   3 -12   4       73.82       95.54     23.05 o
   4 -12   4       52.82       -7.57     50.24 o
   5 -12   4       38.22       -9.52     25.46 o
   6 -12   4        4.23       31.77     57.46 o
  -3 -11   4        5.88       40.14     48.29 o
  -2 -11   4        0.30       25.92     46.45 o
  -1 -11   4        7.55      -19.04     46.80 o
   0 -11   4        8.21       15.60     42.55 o
   1 -11   4       73.06       47.26     21.56 o
   2 -11   4      365.90      321.15     26.38 o
   3 -11   4       27.04       42.21     21.45 o
   4 -11   4        8.77      -20.42     44.62 o
   5 -11   4        0.00      -17.09     48.63 o
   6 -11   4        7.55      -18.81     56.09 o
  -4 -10   4       10.55       28.79     52.19 o
  -3 -10   4        0.34       -5.16     48.75 o
  -2 -10   4       21.55      -45.76     45.76 o
  -1 -10   4       16.00      -35.44     40.95 o
   0 -10   4      181.42      197.16     21.56 o
   1 -10   4       44.33       16.17     19.50 o
   2 -10   4       38.03       26.15     41.98 o
   3 -10   4      246.35      254.17     23.51 o
   4 -10   4       17.03      -18.47     41.98 o
   5 -10   4       12.07       29.25     46.45 o
   6 -10   4        0.74       22.60     48.06 o
   7 -10   4        0.29      -45.19     57.58 o
  -4  -9   4        0.49      -36.24     47.26 o
  -3  -9   4        3.03      -40.83     45.88 o
  -2  -9   4        0.59       14.22     18.92 o
  -1  -9   4      149.44      166.20     19.50 o
   0  -9   4      458.34      466.47     41.86 o
   1  -9   4      278.24      321.15     24.77 o
   2  -9   4       37.58       14.80     36.01 o
   3  -9   4        5.21       10.32     36.93 o
   4  -9   4       57.70       64.92     19.96 o
   5  -9   4        4.06      -44.04     44.04 o
   6  -9   4        3.80      -18.81     47.71 o
   7  -9   4        0.66        8.03     48.98 o
  -5  -8   4        0.13       32.57     23.17 o
  -4  -8   4        0.02       27.76     44.96 o
  -3  -8   4       11.23      -40.95     40.95 o
  -2  -8   4       84.80      100.02     18.12 o
  -1  -8   4       13.32      -22.02     35.79 o
   0  -8   4       70.15       65.95     17.66 o
   1  -8   4       58.74       65.49     17.78 o
   2  -8   4       14.43       30.28     33.38 o
   3  -8   4        0.29       -1.49     38.19 o
   4  -8   4       38.46      -40.26     40.26 o
   5  -8   4       63.15       90.15     20.42 o
   6  -8   4        8.45        6.65     47.94 o
   7  -8   4        7.17      -18.01     48.86 o
  -6  -7   4       21.81       19.84     52.07 o
  -5  -7   4        1.29       36.36     42.21 o
  -4  -7   4        4.00      -35.10     40.26 o
  -3  -7   4      135.39      131.79     18.92 o
  -2  -7   4       65.29       71.91     17.43 o
  -1  -7   4        0.05        8.03     15.60 o
   0  -7   4       98.15      -19.96     39.23 o
   1  -7   4       13.94       29.25     31.43 o
   2  -7   4      434.17      429.42     33.49 o
   3  -7   4        0.67       -5.51     36.47 o
   4  -7   4       20.16       -7.80     41.29 o
   5  -7   4       47.44       46.68     19.50 o
   6  -7   4        2.73       11.13     22.48 o
   7  -7   4        2.98       39.91     49.20 o
   8  -7   4       10.18      -58.50     58.50 o
  -6  -6   4        2.06       -2.64     46.57 o
  -5  -6   4       31.15       -2.18     44.85 o
  -4  -6   4        0.85      -12.85     37.74 o
  -3  -6   4      342.92      334.00     30.74 o
  -2  -6   4        8.69       21.10     33.15 o
  -1  -6   4      657.92      709.40     46.68 o
   0  -6   4        1.81      -10.55     27.41 o
   1  -6   4       65.65       81.09     13.88 o
   2  -6   4       76.06       87.40     14.91 o
   3  -6   4      124.96      129.49     17.20 o
   4  -6   4      186.14      196.36     22.60 o
   5  -6   4        0.18      -27.76     40.83 o
   6  -6   4        0.44      -10.32     45.42 o
   7  -6   4       31.41       54.71     23.51 o
   8  -6   4        0.77      -59.30     59.30 o
  -7  -5   4        4.67       22.60     50.12 o
  -6  -5   4       49.15      -44.62     44.62 o
  -5  -5   4      122.10      124.90     21.22 o
  -4  -5   4       32.49       22.82     17.43 o
  -3  -5   4       13.89       20.76     15.71 o
  -2  -5   4      190.82      193.72     16.06 o
  -1  -5   4      220.22      216.43     19.04 o
   0  -5   4      486.56      520.38     39.34 o
   1  -5   4     1203.77     1192.04     47.60 o
   2  -5   4      129.74      134.08     14.45 o
   3  -5   4        3.59        3.44     32.00 o
   4  -5   4        0.13      -11.13     36.93 o
   5  -5   4      124.01      123.53     20.53 o
   6  -5   4      143.50      142.80     22.14 o
   7  -5   4        1.13       24.20     44.62 o
   8  -5   4       10.26        0.00     57.58 o
  -7  -4   4       19.59       47.37     48.17 o
  -6  -4   4        0.47      -10.90     42.67 o
  -5  -4   4      248.18      283.53     20.19 o
  -4  -4   4       50.88       58.61     16.86 o
  -3  -4   4        3.08        1.15     30.05 o
  -2  -4   4       58.54       61.48     12.96 o
  -1  -4   4        5.32       17.09     24.66 o
   0  -4   4      863.58      938.45     40.14 o
   1  -4   4      418.11      371.16     31.54 o
   2  -4   4       35.91       43.13     12.73 o
   3  -4   4       25.37        1.03     30.51 o
   4  -4   4      313.16      343.06     24.89 o
   5  -4   4       80.50       99.79     19.61 o
   6  -4   4       63.58       64.46     21.79 o
   7  -4   4        0.49      -48.17     48.17 o
   8  -4   4        2.52       23.17     55.05 o
  -7  -3   4       73.60       67.21     23.05 o
  -6  -3   4        1.84       28.44     41.06 o
  -5  -3   4        0.04       -1.61     38.77 o
  -4  -3   4      368.65      329.98     27.99 o
  -3  -3   4      132.64      145.78     13.88 o
  -2  -3   4      397.49      428.05     32.69 o
  -1  -3   4      487.67      458.10     31.66 o
   0  -3   4       85.11       87.74     12.85 o
   1  -3   4        0.27      -23.63     25.35 o
   2  -3   4      261.48      271.03     20.42 o
   3  -3   4        4.16        4.24     28.79 o
   4  -3   4       42.08       18.70     36.82 o
   5  -3   4       12.24       -9.98     39.80 o
   6  -3   4       17.98       11.58     21.91 o
   7  -3   4        1.33       -4.93     49.20 o
  -8  -2   4        0.03        5.62     49.78 o
  -7  -2   4        4.28       31.31     21.45 o
  -6  -2   4       12.91       -3.78     40.37 o
  -5  -2   4       50.20       53.56     16.98 o
  -4  -2   4       46.57       58.50     14.57 o
  -3  -2   4       50.28       31.77     12.39 o
  -2  -2   4      299.63      283.64     23.28 o
  -1  -2   4       38.41       37.51     11.47 o
   0  -2   4     2203.52     2180.15     55.17 o
   1  -2   4     2652.68     2756.73     58.15 o
   2  -2   4     1711.28     1744.08     46.68 o
   3  -2   4       15.83        1.15     13.99 o
   4  -2   4      811.88      851.05     48.17 o
   5  -2   4      150.29      167.57     20.42 o
   6  -2   4        3.45      -39.57     44.39 o
   7  -2   4       89.74        5.05     52.88 o
  -8  -1   4       36.40       18.35     24.43 o
  -7  -1   4        7.07      -41.75     42.32 o
  -6  -1   4       24.25       36.59     17.78 o
  -5  -1   4      197.02      205.77     18.92 o
  -4  -1   4       66.48       60.67     13.99 o
  -3  -1   4       50.25       46.91     12.16 o
  -2  -1   4      163.65      178.01     15.48 o
  -1  -1   4     1791.84     1771.72     42.55 o
   0  -1   4     1705.72     1376.70     49.66 o
   1  -1   4      470.10      473.01     32.12 o
   2  -1   4       87.12       93.82     12.50 o
   3  -1   4      164.00      156.91     15.71 o
   4  -1   4       54.41      -39.23     39.23 o
   5  -1   4      293.15      274.01     22.82 o
   6  -1   4        8.55       43.13     43.70 o
   7  -1   4       33.38      -18.35     54.60 o
  -8   0   4       13.75       45.99     44.27 o
  -7   0   4       27.88       32.57     19.96 o
  -6   0   4        7.16       13.65     37.39 o
  -5   0   4       25.75      -27.41     33.95 o
  -4   0   4      355.03      377.12     25.35 o
  -3   0   4      630.41      591.49     33.72 o
  -2   0   4      201.78      210.12     17.66 o
  -1   0   4       13.54       24.09     25.00 o
   0   0   4      208.75      206.80     16.17 o
   1   0   4     4333.14     4440.14     72.37 o
   2   0   4     1376.92     1378.42     47.37 o
   3   0   4       23.52       34.18     31.54 o
   4   0   4       23.45       41.06     18.01 o
   5   0   4      100.81      106.09     20.87 o
   6   0   4        0.68      -24.89     44.16 o
   7   0   4        0.91        5.51     51.15 o
  -8   1   4        1.71      -37.16     45.65 o
  -7   1   4        1.14       22.94     19.15 o
  -6   1   4       97.56       77.99     17.89 o
  -5   1   4      113.98      121.81     16.17 o
  -4   1   4      107.03       92.45     13.88 o
  -3   1   4      172.88      188.56     18.70 o
  -2   1   4       25.55       19.27     11.24 o
  -1   1   4      116.94      129.15     14.45 o
   0   1   4      318.62      315.76     26.38 o
   1   1   4       50.73       49.55     12.04 o
   2   1   4      239.78      216.32     17.43 o
   3   1   4       74.43       88.78     15.71 o
   4   1   4       87.81       92.33     18.58 o
   5   1   4      103.58       94.85     21.33 o
   6   1   4        5.52      -49.78     49.78 o
   7   1   4        2.35      -54.71     55.51 o
  -9   2   4       29.66       29.13     51.73 o
  -8   2   4       48.24       23.74     22.71 o
  -7   2   4        1.23       34.29     36.93 o
  -6   2   4       82.84      100.13     17.55 o
  -5   2   4       30.36       28.90     15.03 o
  -4   2   4       31.38        2.52     12.27 o
  -3   2   4      337.23      314.04     26.27 o
  -2   2   4      622.23      554.90     32.46 o
  -1   2   4      971.50     1031.35     37.74 o
   0   2   4       84.31       91.41     12.16 o
   1   2   4       32.12       18.35     27.87 o
   2   2   4       35.41      -31.54     31.54 o
   3   2   4      653.91      676.25     49.78 o
   4   2   4      116.85      133.16     19.04 o
   5   2   4      163.47      160.23     22.60 o
   6   2   4       26.85       33.38     50.70 o
  -9   3   4        0.16       25.92     26.72 o
  -8   3   4        2.72      -17.89     21.22 o
  -7   3   4        0.21       36.24     36.24 o
  -6   3   4       10.29       36.70     34.52 o
  -5   3   4       34.88       -2.75     32.80 o
  -4   3   4       66.98       64.80     13.76 o
  -3   3   4      154.32      165.39     13.19 o
  -2   3   4       32.85       17.78     24.77 o
  -1   3   4      442.23      492.16     32.34 o
   0   3   4        4.26        8.95     12.27 o
   1   3   4      496.43      594.93     39.23 o
   2   3   4      263.42      271.26     18.70 o
   3   3   4       69.77       26.95     36.93 o
   4   3   4       18.41       28.79     18.81 o
   5   3   4       32.44       43.81     45.99 o
   6   3   4       17.53      -27.53     50.24 o
  -9   4   4        0.33       23.74     25.23 o
  -8   4   4        3.65       36.47     44.39 o
  -7   4   4       29.31       14.34     39.46 o
  -6   4   4        0.45      -35.67     35.67 o
  -5   4   4       80.29       99.56     15.60 o
  -4   4   4       53.50       74.44     14.11 o
  -3   4   4      260.62      231.11     15.48 o
  -2   4   4       60.48       56.77     13.08 o
  -1   4   4        7.92       22.94     26.27 o
   0   4   4        0.00        6.54     27.76 o
   1   4   4       50.72       45.53     15.25 o
   2   4   4        0.26        2.98     36.47 o
   3   4   4      351.76      296.26     22.60 o
   4   4   4       55.40       25.35     40.83 o
   5   4   4        0.46      -10.09     47.48 o
  -9   5   4        0.09        7.23     24.66 o
  -8   5   4        1.87      -44.96     44.96 o
  -7   5   4        6.16      -20.99     39.34 o
  -6   5   4      117.92       91.87     19.04 o
  -5   5   4      271.86      284.79     22.94 o
  -4   5   4        1.14       26.72     30.74 o
  -3   5   4        4.12      -21.79     30.28 o
  -2   5   4       58.78       32.69     14.91 o
  -1   5   4        0.02       27.18     30.51 o
   0   5   4       92.60       73.18     16.75 o
   1   5   4      234.72      227.21     18.92 o
   2   5   4      406.80      402.36     32.92 o
   3   5   4        0.64       25.81     40.49 o
   4   5   4        5.59        7.00     43.47 o
   5   5   4        2.40        0.00     51.27 o
  -8   6   4       79.29       90.38     22.48 o
  -7   6   4       66.98       59.41     21.22 o
  -6   6   4       24.74       36.59     17.89 o
  -5   6   4      146.29      162.30     18.35 o
  -4   6   4        2.64      -11.47     17.09 o
  -3   6   4        2.44      -17.89     34.52 o
  -2   6   4        2.23       21.45     33.03 o
  -1   6   4        0.88      -35.10     35.10 o
   0   6   4      384.24      443.65     35.10 o
   1   6   4       65.21       33.15     18.92 o
   2   6   4       11.01       38.42     38.08 o
   3   6   4       22.10       15.60     40.83 o
   4   6   4       30.73       20.30     24.09 o
  -8   7   4        8.11       23.86     46.57 o
  -7   7   4        5.75      -13.88     44.16 o
  -6   7   4        8.14      -10.09     36.82 o
  -5   7   4        7.21       30.39     17.78 o
  -4   7   4       57.59       39.69     40.60 o
  -3   7   4       15.66       14.11     33.61 o
  -2   7   4       21.05       -4.70     35.21 o
  -1   7   4       10.82        0.00     38.19 o
   0   7   4       18.05       30.28     17.55 o
   1   7   4        4.95       36.24     17.89 o
   2   7   4       10.60        7.80     20.19 o
   3   7   4       22.13      -17.43     46.80 o
   4   7   4        0.39      -31.43     49.66 o
  -8   8   4       34.68       33.72     23.97 o
  -7   8   4       23.59      -13.42     22.37 o
  -6   8   4        1.78      -15.37     44.50 o
  -5   8   4       13.95       23.86     38.31 o
  -4   8   4       13.06       -5.51     18.12 o
  -3   8   4       11.72      -39.11     39.11 o
  -2   8   4       52.52       52.42     18.24 o
  -1   8   4       26.91       39.00     35.67 o
   0   8   4       15.71      -23.86     39.91 o
   1   8   4        5.25       45.99     41.75 o
   2   8   4      129.33      101.05     23.86 o
   3   8   4       34.79        8.37     48.29 o
  -7   9   4        0.01       23.63     45.65 o
  -6   9   4       13.52       -7.11     46.45 o
  -5   9   4        0.93      -28.56     42.32 o
  -4   9   4       10.67      -16.63     40.26 o
  -3   9   4       62.97       67.21     19.84 o
  -2   9   4        2.38       22.48     41.52 o
  -1   9   4        0.03       33.95     44.39 o
   0   9   4       22.00       25.00     41.63 o
   1   9   4        1.13       -2.52     44.62 o
   2   9   4       69.06       77.42     25.23 o
  -7  10   4        3.00      -25.35     51.96 o
  -6  10   4        1.70       52.42     22.37 o
  -5  10   4        4.40      -41.29     46.91 o
  -4  10   4        1.67      -45.88     45.88 o
  -3  10   4        0.06        2.29     41.29 o
  -2  10   4       14.44       39.46     42.44 o
  -1  10   4       41.51      -24.20     44.85 o
   0  10   4        7.62        2.52     47.71 o
   1  10   4        1.22      -16.75     45.99 o
  -6  11   4        1.00        5.62     49.78 o
  -5  11   4       29.12       51.04     50.58 o
  -4  11   4       33.23       49.43     46.45 o
  -3  11   4        3.77       27.07     22.82 o
  -2  11   4        1.87      -47.14     47.14 o
  -1  11   4        1.53       10.90     47.71 o
   0  11   4        1.51      -40.72     49.09 o
  -4  12   4        2.22       14.45     53.10 o
  -3  12   4       16.43       31.77     25.69 o
   0 -13   5       82.01       25.46     52.88 o
   1 -13   5        0.18        9.06     24.89 o
   2 -13   5        6.29      -48.86     48.86 o
   3 -13   5        0.25      -53.91     53.91 o
   4 -13   5        0.00       44.85     53.45 o
  -2 -12   5       24.37       34.52     52.30 o
  -1 -12   5        0.08       -5.28     46.91 o
   0 -12   5        8.11       17.55     43.93 o
   1 -12   5        3.27      -26.61     48.17 o
   2 -12   5        0.07      -33.49     42.21 o
   3 -12   5        2.93       39.00     46.11 o
   4 -12   5       19.29       86.48     23.86 o
   5 -12   5        1.35       51.50     48.40 o
  -3 -11   5       16.94       14.11     54.48 o
  -2 -11   5        1.03        7.91     22.37 o
  -1 -11   5        6.03      -18.81     43.01 o
   0 -11   5       38.82       70.65     20.19 o
   1 -11   5        0.06      -44.39     44.39 o
   2 -11   5       25.62       19.15     43.81 o
   3 -11   5       30.10       17.43     45.88 o
   4 -11   5        3.44      -18.47     46.80 o
   5 -11   5        5.97       44.96     46.11 o
   6 -11   5        0.06        0.00     51.61 o
  -4 -10   5        1.78       17.09     48.63 o
  -3 -10   5       12.59      -30.28     45.88 o
  -2 -10   5       10.90       40.83     42.32 o
  -1 -10   5       39.57       39.34     42.90 o
   0 -10   5       28.05       15.60     38.54 o
   1 -10   5       94.15       84.30     20.07 o
   2 -10   5      224.50      174.34     22.25 o
   3 -10   5       12.24      -27.41     42.09 o
   4 -10   5       27.48       -6.31     45.88 o
   5 -10   5        0.99      -49.55     49.55 o
   6 -10   5        5.03      -54.02     54.71 o
   7 -10   5        7.07       26.04     59.99 o
  -5  -9   5       19.92        8.72     55.51 o
  -4  -9   5        1.31      -15.25     44.16 o
  -3  -9   5       24.34       -4.47     46.22 o
  -2  -9   5        3.85      -11.93     37.62 o
  -1  -9   5       11.58       -7.23     38.88 o
   0  -9   5      987.60     1002.79     63.08 o
   1  -9   5      104.77      102.88     19.50 o
   2  -9   5       70.22       93.13     19.38 o
   3  -9   5        3.59      -40.95     40.95 o
   4  -9   5        2.07      -40.95     40.95 o
   5  -9   5        0.39       -6.42     45.31 o
   6  -9   5        0.00      -26.72     48.40 o
   7  -9   5        2.91       -2.75     52.88 o
  -5  -8   5        5.23      -51.15     51.15 o
  -4  -8   5       43.56      -47.37     47.37 o
  -3  -8   5        5.09       -5.96     40.60 o
  -2  -8   5      408.06      435.50     32.80 o
  -1  -8   5        0.19        9.52     36.59 o
   0  -8   5       98.43      114.12     18.58 o
   1  -8   5       54.69       28.90     36.47 o
   2  -8   5       97.17      128.69     18.24 o
   3  -8   5        2.54      -34.98     37.28 o
   4  -8   5       37.59       -7.11     43.36 o
   5  -8   5        9.25      -36.13     44.27 o
   6  -8   5       42.06       40.14     23.28 o
   7  -8   5        0.96       29.36     53.10 o
  -6  -7   5        3.60       -5.62     48.75 o
  -5  -7   5       19.96      -14.34     46.80 o
  -4  -7   5        2.15      -24.55     39.69 o
  -3  -7   5       36.75       42.21     38.31 o
  -2  -7   5      613.38      649.18     47.94 o
  -1  -7   5       90.26       32.80     39.00 o
   0  -7   5      528.49      541.37     43.81 o
   1  -7   5       64.50       38.88     16.29 o
   2  -7   5        9.78      -30.28     34.18 o
   3  -7   5        9.40       39.11     36.01 o
   4  -7   5       21.94       39.57     18.70 o
   5  -7   5       14.17       19.04     42.09 o
   6  -7   5        2.71       -0.57     22.71 o
   7  -7   5       18.99        2.64     54.02 o
  -6  -6   5       18.58       15.37     46.45 o
  -5  -6   5        0.06        4.36     41.86 o
  -4  -6   5      241.69      237.77     24.20 o
  -3  -6   5       12.56       37.28     35.67 o
  -2  -6   5       73.02       67.79     16.75 o
  -1  -6   5      110.56       96.12     15.48 o
   0  -6   5      113.12      116.19     15.60 o
   1  -6   5        0.13        5.51     28.90 o
   2  -6   5      348.71      353.72     31.08 o
   3  -6   5       83.58       70.08     17.78 o
   4  -6   5       29.84       30.28     18.81 o
   5  -6   5       31.23       45.65     19.73 o
   6  -6   5       18.07       17.32     47.48 o
   7  -6   5       22.49       11.58     25.58 o
  -7  -5   5        8.72      -25.12     51.38 o
  -6  -5   5        5.38       28.22     48.17 o
  -5  -5   5       38.92       -1.95     39.69 o
  -4  -5   5       94.94       68.24     18.35 o
  -3  -5   5       56.32       81.21     16.75 o
  -2  -5   5        2.65      -28.90     30.51 o
  -1  -5   5      381.23      435.73     34.29 o
   0  -5   5      495.26      591.15     40.72 o
   1  -5   5      110.75      117.56     14.34 o
   2  -5   5       37.17      -29.82     30.28 o
   3  -5   5       96.82      111.03     15.94 o
   4  -5   5      155.15      158.28     19.61 o
   5  -5   5        1.17      -12.39     38.65 o
   6  -5   5        5.02      -25.58     43.58 o
   7  -5   5        9.32       61.59     23.17 o
  -7  -4   5        1.90      -20.76     46.57 o
  -6  -4   5       80.94       83.61     21.91 o
  -5  -4   5      233.69      236.28     22.02 o
  -4  -4   5        9.06        0.00     37.05 o
  -3  -4   5      211.17      174.45     18.12 o
  -2  -4   5      350.98      309.22     26.49 o
  -1  -4   5       11.58      -25.35     25.35 o
   0  -4   5      630.51      742.43     41.63 o
   1  -4   5       83.39       92.67     13.19 o
   2  -4   5        5.39      -27.64     27.64 o
   3  -4   5      113.84      100.13     15.71 o
   4  -4   5       24.63        1.49     39.46 o
   5  -4   5      113.56       99.21     20.07 o
   6  -4   5       19.01      -40.37     48.29 o
   7  -4   5        0.13        4.82     23.63 o
  -8  -3   5        6.57      -29.02     56.66 o
  -7  -3   5      213.46      249.12     26.27 o
  -6  -3   5        6.82      -24.20     39.80 o
  -5  -3   5      125.56      156.91     18.58 o
  -4  -3   5        0.22      -34.41     34.41 o
  -3  -3   5       62.55        6.54     29.48 o
  -2  -3   5      234.77      280.20     22.37 o
  -1  -3   5      865.18      755.16     40.26 o
   0  -3   5      972.41      913.10     44.73 o
   1  -3   5        0.39       -7.80     25.12 o
   2  -3   5       10.40        6.19     12.62 o
   3  -3   5       21.50       22.14     33.84 o
   4  -3   5       54.15       44.04     18.01 o
   5  -3   5      157.45      153.58     20.65 o
   6  -3   5        2.74       32.34     21.33 o
   7  -3   5       22.58       57.00     52.19 o
  -8  -2   5        7.96       49.66     49.20 o
  -7  -2   5       18.27      -20.65     43.01 o
  -6  -2   5       26.60        0.00     39.80 o
  -5  -2   5        2.80      -13.88     36.24 o
  -4  -2   5        0.01        7.00     14.34 o
  -3  -2   5        1.86      -27.18     27.18 o
  -2  -2   5      164.60      148.19     13.08 o
  -1  -2   5       39.59       21.45     25.69 o
   0  -2   5      450.78      378.15     29.25 o
   1  -2   5      679.18      718.23     36.82 o
   2  -2   5      488.82      568.55     34.52 o
   3  -2   5       49.92       68.24     15.37 o
   4  -2   5       79.78       45.53     18.58 o
   5  -2   5      130.51      123.07     20.99 o
   6  -2   5        9.78      -19.96     47.37 o
   7  -2   5       58.48       41.18     26.04 o
  -8  -1   5        3.07       39.57     49.32 o
  -7  -1   5        1.79       41.52     41.52 o
  -6  -1   5       71.79       69.28     18.47 o
  -5  -1   5      245.26      250.04     19.96 o
  -4  -1   5      194.50      193.61     17.66 o
  -3  -1   5      172.82      195.44     13.65 o
  -2  -1   5        6.28       -5.16     24.09 o
  -1  -1   5      236.85      218.15     17.78 o
   0  -1   5       32.72       10.44     25.35 o
   1  -1   5      398.32      397.31     31.31 o
   2  -1   5       34.42       33.03     12.73 o
   3  -1   5      170.02      183.63     19.96 o
   4  -1   5       82.50       87.17     18.92 o
   5  -1   5       25.18       37.85     40.49 o
   6  -1   5       45.42       34.52     48.63 o
   7  -1   5        9.94       -2.64     25.12 o
  -8   0   5        9.18       30.51     44.50 o
  -7   0   5        5.09       12.62     43.13 o
  -6   0   5       22.05       39.69     38.42 o
  -5   0   5        0.00      -16.75     33.49 o
  -4   0   5       62.36       62.97     13.65 o
  -3   0   5       49.58       15.94     27.07 o
  -2   0   5     1055.28     1129.76     38.19 o
  -1   0   5        8.48       31.08     11.24 o
   0   0   5       69.27       79.26     12.04 o
   1   0   5     1368.74     1751.88     49.78 o
   2   0   5      110.27      105.75     14.80 o
   3   0   5       48.05       35.33     34.52 o
   4   0   5      170.86      127.43     19.96 o
   5   0   5       62.09       17.89     43.24 o
   6   0   5       27.05       19.27     47.37 o
   7   0   5       17.12      -53.33     53.33 o
  -8   1   5        0.07       12.39     45.31 o
  -7   1   5        1.40       15.60     18.92 o
  -6   1   5        8.55       32.00     32.57 o
  -5   1   5        2.56       -6.88     32.12 o
  -4   1   5       18.73       23.28     26.61 o
  -3   1   5      138.66      133.39     12.73 o
  -2   1   5      229.36      233.52     21.79 o
  -1   1   5      201.53      240.86     19.84 o
   0   1   5      357.91      396.39     28.33 o
   1   1   5       52.64       69.96     13.08 o
   2   1   5       66.17       64.69     13.99 o
   3   1   5      230.17      225.15     19.50 o
   4   1   5        1.67        8.72     37.28 o
   5   1   5      138.52      154.61     22.82 o
   6   1   5       28.05       -7.68     48.63 o
  -9   2   5       15.29      -26.15     55.28 o
  -8   2   5       29.97       39.11     43.36 o
  -7   2   5        0.73      -41.18     41.18 o
  -6   2   5       96.58       98.07     17.66 o
  -5   2   5       76.63       95.08     15.60 o
  -4   2   5       39.39      -26.15     29.48 o
  -3   2   5       96.42      100.13     12.39 o
  -2   2   5       87.58      104.83     12.04 o
  -1   2   5     1615.40     1688.56     46.11 o
   0   2   5        0.01       -6.31     25.00 o
   1   2   5      469.58      596.42     37.62 o
   2   2   5      212.69      237.31     23.28 o
   3   2   5      290.30      272.86     21.22 o
   4   2   5        9.53        0.00     38.54 o
   5   2   5       36.77      -15.94     48.63 o
   6   2   5       11.92       43.58     47.94 o
  -9   3   5        0.31       28.79     25.46 o
  -8   3   5        1.82      -34.06     43.70 o
  -7   3   5       59.78       75.24     19.27 o
  -6   3   5       11.78        3.90     16.17 o
  -5   3   5       42.30        4.24     31.66 o
  -4   3   5       29.50      -19.15     31.43 o
  -3   3   5      373.69      379.76     29.13 o
  -2   3   5     1066.56     1060.94     43.36 o
  -1   3   5       29.49       25.92     26.72 o
   0   3   5      101.16      100.93     13.88 o
   1   3   5        1.10      -30.17     30.17 o
   2   3   5      165.24      177.44     18.35 o
   3   3   5      213.22      139.47     20.87 o
   4   3   5       32.48       12.85     20.76 o
   5   3   5        1.76       -9.86     45.76 o
   6   3   5        4.34       32.12     57.58 o
  -9   4   5        1.17       -2.87     49.89 o
  -8   4   5       11.46       22.25     21.45 o
  -7   4   5        0.67       26.27     18.01 o
  -6   4   5      133.37      116.19     18.47 o
  -5   4   5      197.63      171.24     18.35 o
  -4   4   5      109.65       36.24     33.15 o
  -3   4   5      107.45      121.58     14.91 o
  -2   4   5        0.99       13.19     27.07 o
  -1   4   5       17.96       32.69     13.08 o
   0   4   5        3.36       19.61     30.05 o
   1   4   5     1302.83     1486.01     62.05 o
   2   4   5      203.88      146.12     20.76 o
   3   4   5      110.16      101.28     20.07 o
   4   4   5       10.84      -45.88     45.88 o
   5   4   5        0.68        0.00     52.07 o
  -9   5   5        3.14       49.66     46.34 o
  -8   5   5       10.36       42.55     41.06 o
  -7   5   5        3.32      -41.41     41.41 o
  -6   5   5      183.60      188.22     19.73 o
  -5   5   5      252.79      239.03     20.30 o
  -4   5   5       81.27       75.47     17.20 o
  -3   5   5       22.46      -32.69     35.79 o
  -2   5   5       39.19       43.81     14.91 o
  -1   5   5      516.59      518.31     41.06 o
   0   5   5      128.21      141.77     17.78 o
   1   5   5       92.85       80.17     18.58 o
   2   5   5       92.11      101.97     19.38 o
   3   5   5       11.66       25.69     40.95 o
   4   5   5        1.45       -2.52     44.96 o
   5   5   5       34.91      -20.42     55.28 o
  -8   6   5        0.17      -44.50     44.50 o
  -7   6   5        0.10       45.88     18.70 o
  -6   6   5       24.62       43.01     39.34 o
  -5   6   5       74.66       -6.88     38.19 o
  -4   6   5        6.38       25.12     36.70 o
  -3   6   5        3.38       20.87     16.98 o
  -2   6   5       11.24      -36.82     36.82 o
  -1   6   5       55.64       19.61     37.05 o
   0   6   5      163.05      177.44     19.50 o
   1   6   5      286.67      278.25     22.02 o
   2   6   5        6.78        0.00     39.69 o
   3   6   5        1.94       28.33     20.42 o
   4   6   5       23.61       27.53     50.35 o
  -8   7   5       79.04      100.59     25.00 o
  -7   7   5        0.14      -46.80     46.80 o
  -6   7   5      115.94      120.20     21.79 o
  -5   7   5       34.27       55.40     18.47 o
  -4   7   5        1.38      -13.99     39.46 o
  -3   7   5        9.06       -6.65     37.96 o
  -2   7   5        0.93        8.37     36.82 o
  -1   7   5      196.60      172.73     20.07 o
   0   7   5      138.30      146.01     19.50 o
   1   7   5        0.11      -40.03     40.03 o
   2   7   5        8.99      -11.70     45.08 o
   3   7   5       30.03       23.86     50.58 o
  -8   8   5       15.36       33.84     49.43 o
  -7   8   5        8.43       12.62     42.55 o
  -6   8   5       12.03      -33.95     44.85 o
  -5   8   5        0.24        9.86     19.84 o
  -4   8   5        9.92      -33.26     41.75 o
  -3   8   5        4.05       20.87     37.74 o
  -2   8   5      196.25      182.83     20.99 o
  -1   8   5       57.14       13.88     39.69 o
   0   8   5       10.56       40.60     41.18 o
   1   8   5        0.48       11.70     20.19 o
   2   8   5       73.28       31.43     49.20 o
  -7   9   5        0.01      -48.52     48.52 o
  -6   9   5        1.75        2.41     45.19 o
  -5   9   5        1.04        2.29     43.81 o
  -4   9   5       48.12      -10.90     46.68 o
  -3   9   5       28.90       38.65     39.34 o
  -2   9   5       13.79       32.57     21.33 o
  -1   9   5       18.94       24.89     41.06 o
   0   9   5       33.52       36.36     43.01 o
   1   9   5        1.02        0.00     23.17 o
  -7  10   5        0.47      -23.17     52.88 o
  -6  10   5        8.36      -13.42     48.75 o
  -5  10   5        0.00      -17.66     47.14 o
  -4  10   5       29.76       50.58     22.37 o
  -3  10   5       32.21       33.95     22.71 o
  -2  10   5        2.66      -12.27     43.47 o
  -1  10   5        9.70       15.37     45.31 o
   0  10   5       46.58       27.30     50.35 o
  -5  11   5        9.31       22.37     48.06 o
  -4  11   5        2.23      -48.98     50.24 o
  -3  11   5        0.61       37.96     48.98 o
  -2  11   5       16.48       31.66     24.20 o
  -1  11   5        0.56      -55.40     55.40 o
   0 -13   6        9.61       36.93     24.32 o
   1 -13   6       10.04        2.75     47.83 o
   2 -13   6        0.42       18.92     47.83 o
   3 -13   6       10.94       49.32     49.78 o
   4 -13   6        0.08      -53.56     53.56 o
  -2 -12   6        0.10      -52.07     52.07 o
  -1 -12   6       61.37       51.15     24.32 o
   0 -12   6        3.80       25.12     45.88 o
   1 -12   6        0.35      -47.37     47.37 o
   2 -12   6        2.56       43.58     43.13 o
   3 -12   6        1.24      -14.80     46.45 o
   4 -12   6       16.95      -12.96     52.76 o
   5 -12   6       15.01       22.14     50.93 o
  -3 -11   6       19.93       16.86     54.02 o
  -2 -11   6       73.73        7.68     53.10 o
  -1 -11   6       18.58       16.52     43.24 o
   0 -11   6       14.73       33.38     20.99 o
   1 -11   6        8.71      -47.71     47.71 o
   2 -11   6        0.05       -6.54     43.47 o
   3 -11   6        2.45      -29.02     44.96 o
   4 -11   6        1.01        7.11     42.78 o
   5 -11   6        1.43        5.16     46.68 o
   6 -11   6        3.23      -39.46     57.23 o
  -4 -10   6       49.34       56.20     53.10 o
  -3 -10   6        6.66      -40.14     44.85 o
  -2 -10   6        0.57       20.30     41.63 o
  -1 -10   6       39.79       25.00     43.24 o
   0 -10   6        3.69      -39.57     39.57 o
   1 -10   6        4.66        4.36     18.70 o
   2 -10   6       40.82       44.39     42.55 o
   3 -10   6        0.38      -40.49     40.49 o
   4 -10   6        0.48      -34.64     45.42 o
   5 -10   6        1.21        0.00     46.22 o
   6 -10   6        0.04       21.45     24.43 o
  -5  -9   6        5.33      -53.10     53.10 o
  -4  -9   6        1.31      -12.62     45.65 o
  -3  -9   6        2.64       18.58     20.19 o
  -2  -9   6        1.09       23.97     40.14 o
  -1  -9   6        2.48      -38.19     38.19 o
   0  -9   6       44.56       41.63     18.24 o
   1  -9   6       91.78       78.34     19.38 o
   2  -9   6       29.97       53.68     17.89 o
   3  -9   6       40.27        0.00     42.44 o
   4  -9   6       21.75       16.29     19.84 o
   5  -9   6       12.46        4.47     44.39 o
   6  -9   6        3.00       42.78     44.04 o
   7  -9   6       14.86       -2.87     57.12 o
  -5  -8   6        0.63        0.00     44.85 o
  -4  -8   6        3.49      -20.42     45.42 o
  -3  -8   6        2.91      -19.84     39.69 o
  -2  -8   6       18.13       54.48     18.01 o
  -1  -8   6      791.27      823.41     59.07 o
   0  -8   6      157.82      189.25     19.73 o
   1  -8   6       63.24      -37.28     38.31 o
   2  -8   6        6.75        7.68     37.16 o
   3  -8   6       51.90       31.66     41.63 o
   4  -8   6       30.18       38.88     41.18 o
   5  -8   6       21.82       42.44     21.56 o
   6  -8   6        4.98       48.17     45.42 o
   7  -8   6        1.17       27.76     55.17 o
  -6  -7   6        4.14      -54.48     54.48 o
  -5  -7   6       19.96       30.51     21.45 o
  -4  -7   6        1.22       -8.14     40.72 o
  -3  -7   6      140.45      148.42     19.38 o
  -2  -7   6      529.66      502.03     40.26 o
  -1  -7   6      623.58      662.14     51.38 o
   0  -7   6       10.99      -33.61     33.61 o
   1  -7   6       22.85        5.05     16.17 o
   2  -7   6        5.50      -37.51     37.51 o
   3  -7   6       16.92      -38.08     38.08 o
   4  -7   6        0.00      -32.92     37.05 o
   5  -7   6       10.54       36.01     40.14 o
   6  -7   6       17.49       23.28     44.85 o
   7  -7   6       11.95      -54.60     54.60 o
  -6  -6   6       25.74       27.99     45.65 o
  -5  -6   6       25.97      -32.34     41.06 o
  -4  -6   6      601.99      588.28     45.31 o
  -3  -6   6        0.92       23.51     17.09 o
  -2  -6   6       12.83      -21.79     32.46 o
  -1  -6   6      145.09      147.16     15.94 o
   0  -6   6      154.42      175.60     22.02 o
   1  -6   6      196.81      194.30     17.43 o
   2  -6   6       66.99       99.33     15.71 o
   3  -6   6        0.35      -15.60     36.47 o
   4  -6   6       64.74       77.99     18.92 o
   5  -6   6       51.24       32.57     19.96 o
   6  -6   6        0.00      -46.80     46.80 o
   7  -6   6        0.02       40.14     51.50 o
  -7  -5   6        2.05        2.64     24.55 o
  -6  -5   6       30.75       55.74     21.56 o
  -5  -5   6      135.78      144.52     21.10 o
  -4  -5   6      109.32       92.10     19.04 o
  -3  -5   6      105.53      113.89     17.32 o
  -2  -5   6        1.44        1.15     31.31 o
  -1  -5   6      612.53      626.13     41.06 o
   0  -5   6      683.13      746.68     45.99 o
   1  -5   6       82.56       85.91     13.88 o
   2  -5   6       86.61       96.35     14.80 o
   3  -5   6       29.17       30.62     16.63 o
   4  -5   6        0.07       18.81     17.43 o
   5  -5   6       34.97      -26.49     46.11 o
   6  -5   6       43.79       38.31     41.63 o
   7  -5   6        1.84      -51.61     51.61 o
  -7  -4   6        7.53      -38.77     44.50 o
  -6  -4   6      100.71       26.04     46.57 o
  -5  -4   6        0.11       12.62     37.85 o
  -4  -4   6       19.90       21.45     17.32 o
  -3  -4   6      118.12      105.64     16.06 o
  -2  -4   6       87.06      107.93     13.76 o
  -1  -4   6       25.99       39.00     11.93 o
   0  -4   6      557.50      613.74     42.32 o
   1  -4   6      269.07      297.87     20.53 o
   2  -4   6       43.68       18.70     30.28 o
   3  -4   6        4.67        7.80     34.41 o
   4  -4   6      120.88      141.42     19.04 o
   5  -4   6       54.90      -13.19     42.78 o
   6  -4   6        3.67       22.60     46.57 o
   7  -4   6        3.69       42.90     24.09 o
  -8  -3   6        6.17      -17.32     54.37 o
  -7  -3   6        7.18        9.75     43.58 o
  -6  -3   6       34.30        6.08     39.46 o
  -5  -3   6      174.49      206.00     21.22 o
  -4  -3   6        9.17       15.03     15.71 o
  -3  -3   6        6.84       15.25     13.53 o
  -2  -3   6     1569.12     1669.52     49.55 o
  -1  -3   6       51.01       48.86     12.39 o
   0  -3   6       14.11      -18.24     25.58 o
   1  -3   6      162.83      145.09     13.99 o
   2  -3   6      292.14      308.53     24.32 o
   3  -3   6      251.25      272.75     22.71 o
   4  -3   6        5.08        9.29     18.24 o
   5  -3   6       20.99       -9.52     40.49 o
   6  -3   6       38.01      -16.06     48.63 o
   7  -3   6       44.14        5.51     55.86 o
  -8  -2   6       31.61       76.50     23.63 o
  -7  -2   6        9.59      -13.76     46.45 o
  -6  -2   6       18.48      -13.30     39.46 o
  -5  -2   6        3.51        1.61     37.16 o
  -4  -2   6      249.95      263.80     22.14 o
  -3  -2   6       18.42       15.60     28.44 o
  -2  -2   6       65.30       73.98     12.50 o
  -1  -2   6      982.43      862.40     39.69 o
   0  -2   6      280.36      299.93     25.00 o
   1  -2   6       38.13       50.81     12.62 o
   2  -2   6       24.70       23.63     30.17 o
   3  -2   6      117.60      113.89     17.78 o
   4  -2   6      164.44      137.18     19.61 o
   5  -2   6       13.71      -35.21     42.67 o
   6  -2   6        9.31       37.74     44.73 o
   7  -2   6        0.46       -5.62     53.33 o
  -8  -1   6        8.94       26.38     46.80 o
  -7  -1   6        0.01      -13.19     39.91 o
  -6  -1   6       28.51       19.96     37.62 o
  -5  -1   6        0.28      -13.42     35.90 o
  -4  -1   6      594.99      569.93     42.32 o
  -3  -1   6      315.88      342.48     26.04 o
  -2  -1   6        0.04       26.72     24.55 o
  -1  -1   6      712.83      665.93     36.13 o
   0  -1   6      144.14      147.61     12.62 o
   1  -1   6      327.39      360.95     28.10 o
   2  -1   6      193.38      172.05     17.78 o
   3  -1   6      161.68      193.38     17.66 o
   4  -1   6       10.51      -33.61     38.42 o
   5  -1   6        0.36      -18.47     20.87 o
   6  -1   6       31.90        9.86     47.94 o
   7  -1   6        5.91        8.72     56.66 o
  -8   0   6        0.83      -45.88     50.70 o
  -7   0   6       35.45        2.18     42.67 o
  -6   0   6       10.29       11.93     17.66 o
  -5   0   6       44.19       66.07     16.29 o
  -4   0   6       46.54       31.77     29.48 o
  -3   0   6       34.62       15.60     26.72 o
  -2   0   6      129.06      123.87     12.50 o
  -1   0   6        0.92      -22.14     25.81 o
   0   0   6     2241.94     2632.86     57.58 o
   1   0   6      431.91      482.76     37.28 o
   2   0   6       24.01       15.48     30.51 o
   3   0   6        0.32       13.08     35.79 o
   4   0   6       17.65      -41.06     41.06 o
   5   0   6      115.29       90.95     22.94 o
   6   0   6      169.77      210.24     26.49 o
  -8   1   6        8.06      -44.96     44.96 o
  -7   1   6       24.27      -44.27     44.27 o
  -6   1   6       82.96       67.44     17.89 o
  -5   1   6       26.75       37.05     33.38 o
  -4   1   6      321.07      303.72     19.96 o
  -3   1   6      318.62      401.55     30.39 o
  -2   1   6       25.07       21.22     26.04 o
  -1   1   6       23.39       40.60     12.27 o
   0   1   6      167.60      206.00     19.04 o
   1   1   6       27.67       30.28     29.82 o
   2   1   6      264.15      314.73     23.17 o
   3   1   6      149.39      128.69     19.38 o
   4   1   6       33.27       25.46     18.92 o
   5   1   6       30.70       45.65     43.13 o
   6   1   6        0.44       19.04     46.34 o
  -9   2   6       14.71       28.44     25.92 o
  -8   2   6       16.04       12.27     45.53 o
  -7   2   6        0.00       37.16     37.51 o
  -6   2   6        7.14       -4.36     16.86 o
  -5   2   6        8.61        9.52     15.03 o
  -4   2   6      132.81      133.39     15.37 o
  -3   2   6        5.06        9.63     12.73 o
  -2   2   6      204.19      219.30     19.27 o
  -1   2   6      538.90      635.88     36.59 o
   0   2   6      460.49      603.19     38.31 o
   1   2   6       44.77       40.83     14.68 o
   2   2   6       33.56       20.07     34.98 o
   3   2   6       49.32       53.10     18.35 o
   4   2   6      138.46      133.62     22.82 o
   5   2   6        9.48      -31.89     45.19 o
   6   2   6        0.22      -23.17     51.50 o
  -9   3   6        2.96       17.43     48.75 o
  -8   3   6        0.09       22.14     41.98 o
  -7   3   6        0.91      -38.77     38.77 o
  -6   3   6        0.10       36.82     15.94 o
  -5   3   6       10.28      -32.92     32.92 o
  -4   3   6       47.07        2.52     32.23 o
  -3   3   6      128.13      141.99     15.37 o
  -2   3   6       15.48       24.89     30.05 o
  -1   3   6       27.15       23.74     13.42 o
   0   3   6      236.38      238.45     20.53 o
   1   3   6      356.62      442.16     37.51 o
   2   3   6        4.27       15.94     35.10 o
   3   3   6      140.19      135.57     20.87 o
   4   3   6       90.91       33.03     22.25 o
   5   3   6        0.11       35.21     23.28 o
  -9   4   6        8.80        5.85     51.15 o
  -8   4   6        3.37      -34.87     44.73 o
  -7   4   6        0.35      -16.98     41.52 o
  -6   4   6        0.05       10.90     37.05 o
  -5   4   6       11.17        1.61     34.75 o
  -4   4   6        4.46      -12.50     35.56 o
  -3   4   6       53.66       24.20     33.61 o
  -2   4   6       82.52       97.26     15.37 o
  -1   4   6      118.82      102.88     15.83 o
   0   4   6      164.69      151.97     17.78 o
   1   4   6      365.67      387.45     31.54 o
   2   4   6      100.10      105.18     19.15 o
   3   4   6      163.63      169.87     22.94 o
   4   4   6       12.62      -39.11     45.76 o
   5   4   6        0.03       20.07     50.58 o
  -8   5   6        0.15       43.36     44.04 o
  -7   5   6        7.18       41.86     38.88 o
  -6   5   6        2.37       13.42     36.93 o
  -5   5   6       90.13       90.61     17.43 o
  -4   5   6       58.44       27.30     37.39 o
  -3   5   6        0.08      -36.24     36.24 o
  -2   5   6        0.62      -34.75     34.75 o
  -1   5   6      430.99      393.41     35.79 o
   0   5   6      503.60      558.57     45.19 o
   1   5   6      128.80       38.54     42.90 o
   2   5   6       95.53      125.94     19.84 o
   3   5   6        1.23      -13.88     43.81 o
   4   5   6        3.17      -50.01     50.01 o
  -8   6   6       21.95      -15.83     43.36 o
  -7   6   6        7.45       13.76     44.73 o
  -6   6   6        5.23      -32.46     40.26 o
  -5   6   6        1.65      -37.96     37.96 o
  -4   6   6       21.58       44.96     17.20 o
  -3   6   6       16.49       38.88     16.75 o
  -2   6   6      182.38      157.36     19.61 o
  -1   6   6      182.82      137.29     19.84 o
   0   6   6     1063.72     1012.20     61.25 o
   1   6   6        0.35      -31.66     39.80 o
   2   6   6        2.50        3.21     20.19 o
   3   6   6       15.40       20.53     46.68 o
  -8   7   6       20.43       33.03     51.73 o
  -7   7   6        3.29      -39.00     44.39 o
  -6   7   6        2.12       45.65     19.15 o
  -5   7   6       14.78       -1.95     39.80 o
  -4   7   6       43.93       49.09     18.70 o
  -3   7   6      419.55      424.26     37.85 o
  -2   7   6       52.94       14.45     40.26 o
  -1   7   6       35.92      -33.95     42.09 o
   0   7   6       17.01      -10.09     41.29 o
   1   7   6       13.39       -8.95     43.24 o
   2   7   6        4.08       18.47     21.91 o
   3   7   6       55.70       25.46     50.35 o
  -8   8   6        0.04      -40.49     52.88 o
  -7   8   6        5.70        2.64     47.14 o
  -6   8   6        8.05        7.11     45.65 o
  -5   8   6       21.90       35.79     20.76 o
  -4   8   6       24.19      -31.08     43.47 o
  -3   8   6       22.13       34.41     38.08 o
  -2   8   6        2.83      -12.27     38.88 o
  -1   8   6       10.05       34.29     41.86 o
   0   8   6       56.97       13.76     45.99 o
   1   8   6       44.16       42.78     47.60 o
   2   8   6        0.00      -22.37     50.58 o
  -7   9   6        1.35      -50.01     50.47 o
  -6   9   6        0.12       33.26     46.57 o
  -5   9   6        5.31      -46.68     46.68 o
  -4   9   6        1.52      -42.55     42.55 o
  -3   9   6       20.99      -15.94     47.26 o
  -2   9   6       41.24       -7.00     44.16 o
  -1   9   6        0.22      -46.68     46.68 o
   0   9   6        1.80       -2.64     47.83 o
   1   9   6       41.99       50.70     48.29 o
  -6  10   6        0.14       22.25     47.94 o
  -5  10   6        8.13      -29.13     51.96 o
  -4  10   6        6.27       59.30     22.82 o
  -3  10   6        0.47      -20.42     50.70 o
  -2  10   6        6.10      -47.26     47.26 o
  -1  10   6       27.63       11.01     23.97 o
   0  10   6       13.77       -5.85     50.58 o
  -5  11   6        0.99       14.57     49.43 o
  -4  11   6       25.91      -14.22     53.33 o
  -3  11   6        1.45      -55.05     55.05 o
  -2  11   6       25.78       76.62     25.58 o
   0 -13   7        2.25      -14.11     52.42 o
   1 -13   7        0.33       29.48     24.32 o
   2 -13   7       14.64      -50.58     50.58 o
   3 -13   7        0.84        2.75     50.12 o
   4 -13   7        1.19      -40.49     58.27 o
  -2 -12   7        7.17      -22.82     53.56 o
  -1 -12   7       44.18        2.64     47.94 o
   0 -12   7        0.05       10.09     44.16 o
   1 -12   7        1.85       41.86     43.01 o
   2 -12   7       14.87       17.20     48.63 o
   3 -12   7       17.82       18.01     23.28 o
   4 -12   7       30.00       31.77     52.42 o
   5 -12   7       26.53       33.84     25.69 o
  -3 -11   7       19.22       34.64     23.51 o
  -2 -11   7       23.04      -20.42     48.75 o
  -1 -11   7        5.79       29.36     20.99 o
   0 -11   7        0.06       31.54     39.57 o
   1 -11   7        3.52      -41.63     41.63 o
   2 -11   7        8.34      -45.42     45.42 o
   3 -11   7       20.08      -13.76     49.55 o
   4 -11   7        0.84        0.00     47.37 o
   5 -11   7        0.60       -2.64     48.40 o
   6 -11   7        5.23       37.85     58.04 o
  -4 -10   7        2.45      -13.99     49.09 o
  -3 -10   7       48.97       -5.05     50.58 o
  -2 -10   7       12.12      -29.59     43.47 o
  -1 -10   7       14.81        7.00     19.73 o
   0 -10   7       14.32        0.00     39.80 o
   1 -10   7       32.53       41.18     39.23 o
   2 -10   7       83.90       69.16     20.76 o
   3 -10   7        3.47       31.31     40.37 o
   4 -10   7       11.48      -45.88     45.88 o
   5 -10   7       30.60       -4.93     49.78 o
   6 -10   7        1.01       33.03     53.10 o
  -5  -9   7       21.41        5.73     49.89 o
  -4  -9   7       47.71       55.40     22.94 o
  -3  -9   7        6.19       13.42     42.55 o
  -2  -9   7        1.64      -38.08     38.08 o
  -1  -9   7        0.02       -8.49     18.24 o
   0  -9   7        1.53       -8.49     18.12 o
   1  -9   7       27.21       29.71     39.23 o
   2  -9   7        0.61      -39.46     39.46 o
   3  -9   7       10.69       10.78     19.27 o
   4  -9   7        2.64      -27.07     44.16 o
   5  -9   7       32.03       34.87     43.58 o
   6  -9   7       16.12       47.26     54.25 o
  -5  -8   7        0.67      -31.31     47.03 o
  -4  -8   7        2.51       13.65     41.75 o
  -3  -8   7        2.26       30.05     38.88 o
  -2  -8   7      234.52      234.90     20.99 o
  -1  -8   7       30.46      -14.80     36.70 o
   0  -8   7      220.94      241.78     21.22 o
   1  -8   7       10.21       26.61     17.66 o
   2  -8   7        3.04      -21.10     36.01 o
   3  -8   7        0.33      -15.83     37.05 o
   4  -8   7        0.59      -29.25     42.90 o
   5  -8   7       76.29       82.58     22.82 o
   6  -8   7       67.41       17.66     51.84 o
   7  -8   7        0.21      -46.45     54.83 o
  -6  -7   7       19.97      -13.76     51.50 o
  -5  -7   7        8.53       14.22     45.88 o
  -4  -7   7        1.88      -42.78     42.78 o
  -3  -7   7        4.57      -34.06     37.74 o
  -2  -7   7      124.17      135.57     19.04 o
  -1  -7   7       93.72      120.09     18.12 o
   0  -7   7      190.85      236.39     21.45 o
   1  -7   7      263.43      315.30     28.10 o
   2  -7   7        6.37       26.61     35.67 o
   3  -7   7        0.08        6.54     34.29 o
   4  -7   7      119.93      126.97     20.30 o
   5  -7   7      151.73      191.77     22.60 o
   6  -7   7        0.25      -50.70     50.70 o
   7  -7   7       30.87      -59.99     59.99 o
  -6  -6   7        2.25      -22.82     22.82 o
  -5  -6   7       16.69       -4.13     20.99 o
  -4  -6   7       67.33       89.81     19.15 o
  -3  -6   7      177.56      135.92     19.73 o
  -2  -6   7      934.09      922.28     54.94 o
  -1  -6   7       49.07       62.62     15.83 o
   0  -6   7       42.49       69.16     14.68 o
   1  -6   7        0.00        2.52     32.69 o
   2  -6   7        0.75       15.03     32.92 o
   3  -6   7      155.24      129.72     19.38 o
   4  -6   7        9.81      -15.71     18.47 o
   5  -6   7       27.06       22.71     42.21 o
   6  -6   7        8.87       21.68     47.48 o
   7  -6   7        0.00      -25.35     52.42 o
  -7  -5   7        2.46       49.78     49.32 o
  -6  -5   7        3.23       12.85     21.10 o
  -5  -5   7       94.02       75.47     19.61 o
  -4  -5   7      591.66      557.08     43.81 o
  -3  -5   7      175.63      189.02     18.58 o
  -2  -5   7      135.10      138.55     16.06 o
  -1  -5   7       10.86       27.53     28.56 o
   0  -5   7      109.20      116.30     15.37 o
   1  -5   7      296.57      275.16     26.04 o
   2  -5   7       57.10       11.47     34.41 o
   3  -5   7       82.93       76.73     17.89 o
   4  -5   7      151.76      142.22     20.76 o
   5  -5   7       24.49       24.32     39.80 o
   6  -5   7       80.06       63.89     24.20 o
   7  -5   7       11.77       -2.87     53.91 o
  -7  -4   7        0.00       12.96     46.11 o
  -6  -4   7       40.85      -19.61     44.27 o
  -5  -4   7      165.15      149.56     20.30 o
  -4  -4   7       74.74       27.76     37.74 o
  -3  -4   7        0.00       24.09     15.48 o
  -2  -4   7        8.45        3.44     31.20 o
  -1  -4   7      176.10      170.32     16.40 o
   0  -4   7      276.81      236.39     15.83 o
   1  -4   7      361.01      374.94     27.99 o
   2  -4   7      238.82      246.83     25.00 o
   3  -4   7        7.24        4.36     36.47 o
   4  -4   7      302.61      291.44     26.84 o
   5  -4   7       37.15       36.47     44.73 o
   6  -4   7        0.23      -28.90     46.91 o
   7  -4   7       20.46       29.25     27.30 o
  -8  -3   7        8.07      -57.81     58.15 o
  -7  -3   7        1.28       29.59     21.68 o
  -6  -3   7      238.79      238.45     22.82 o
  -5  -3   7       21.64       27.30     35.33 o
  -4  -3   7        0.11       28.79     15.94 o
  -3  -3   7      129.47      122.27     15.37 o
  -2  -3   7       41.74       26.95     29.02 o
  -1  -3   7       13.78       26.72     25.46 o
   0  -3   7      148.91      147.39     13.88 o
   1  -3   7      389.14      381.48     31.54 o
   2  -3   7      212.15      176.98     16.98 o
   3  -3   7        4.89       29.94     16.29 o
   4  -3   7       92.00       80.40     19.50 o
   5  -3   7       18.62       28.44     20.87 o
   6  -3   7        1.56        2.41     47.37 o
   7  -3   7        0.85        2.87     53.33 o
  -8  -2   7       33.01       -2.75     52.19 o
  -7  -2   7        0.68      -44.04     44.04 o
  -6  -2   7        2.98      -17.43     39.80 o
  -5  -2   7       28.08      -17.66     36.59 o
  -4  -2   7      182.19      185.92     18.01 o
  -3  -2   7      231.13      251.99     19.04 o
  -2  -2   7      560.26      613.17     37.28 o
  -1  -2   7      216.57      234.55     15.94 o
   0  -2   7      518.42      539.19     36.13 o
   1  -2   7      337.91      345.35     25.00 o
   2  -2   7      139.56      133.51     15.83 o
   3  -2   7      349.22      319.66     26.38 o
   4  -2   7        6.07        0.00     35.33 o
   5  -2   7        1.13      -41.98     41.98 o
   6  -2   7        0.68      -12.62     44.73 o
  -8  -1   7       23.79      -47.71     52.30 o
  -7  -1   7       46.61       89.46     21.10 o
  -6  -1   7       26.82       18.12     18.24 o
  -5  -1   7       54.91       63.66     17.32 o
  -4  -1   7      195.99      215.29     17.20 o
  -3  -1   7      145.58      218.61     16.86 o
  -2  -1   7        0.29      -26.49     26.49 o
  -1  -1   7        9.37      -27.64     27.64 o
   0  -1   7      386.29      430.92     31.20 o
   1  -1   7      354.96      356.82     28.90 o
   2  -1   7       30.91       33.72     14.91 o
   3  -1   7        0.00        6.54     17.66 o
   4  -1   7       82.16       93.94     18.81 o
   5  -1   7       88.43      112.75     22.14 o
   6  -1   7        1.47      -15.03     23.97 o
  -8   0   7        1.18      -25.69     45.99 o
  -7   0   7        7.34      -23.74     42.67 o
  -6   0   7       15.19       55.74     16.63 o
  -5   0   7       68.80       91.18     17.20 o
  -4   0   7       75.41       69.28     15.03 o
  -3   0   7       78.62       79.14     13.19 o
  -2   0   7       70.00       74.32     12.73 o
  -1   0   7       48.07       36.36     12.73 o
   0   0   7      216.22      199.69     16.06 o
   1   0   7      310.35      384.35     31.08 o
   2   0   7      253.35      279.86     18.92 o
   3   0   7       86.91       14.57     41.06 o
   4   0   7        0.65       15.48     37.85 o
   5   0   7       10.79      -16.17     45.76 o
   6   0   7        2.73        0.00     50.01 o
  -8   1   7        0.21       12.62     46.22 o
  -7   1   7        0.24       29.71     40.37 o
  -6   1   7      138.55      154.73     18.70 o
  -5   1   7      117.00      103.11     17.20 o
  -4   1   7        7.08      -11.47     32.00 o
  -3   1   7        8.29       15.48     29.25 o
  -2   1   7       45.44       64.46     13.19 o
  -1   1   7       29.42       39.00     12.62 o
   0   1   7       92.67      114.24     14.45 o
   1   1   7       42.28       54.02     15.48 o
   2   1   7       34.28       13.65     16.86 o
   3   1   7        1.80      -39.69     39.69 o
   4   1   7        5.07      -10.32     42.21 o
   5   1   7        7.53       17.20     47.94 o
   6   1   7      103.57      121.35     29.48 o
  -8   2   7       29.16       30.05     44.62 o
  -7   2   7        0.27      -25.46     37.39 o
  -6   2   7       35.51       25.12     35.79 o
  -5   2   7      101.26       96.92     17.78 o
  -4   2   7        1.82        9.18     32.57 o
  -3   2   7       36.34       31.66     29.36 o
  -2   2   7      356.83      434.93     33.38 o
  -1   2   7      845.78      935.01     46.22 o
   0   2   7      137.34      109.99     15.83 o
   1   2   7       15.49       14.34     15.94 o
   2   2   7        1.57      -32.00     39.00 o
   3   2   7       76.27       26.38     41.63 o
   4   2   7      213.94      224.81     24.20 o
   5   2   7       23.91       71.46     23.97 o
  -8   3   7       11.79       37.62     41.98 o
  -7   3   7        2.66        4.24     36.82 o
  -6   3   7        0.19       -4.59     16.75 o
  -5   3   7        3.35        3.56     16.17 o
  -4   3   7      114.34      116.19     17.09 o
  -3   3   7      247.61      244.65     18.01 o
  -2   3   7       18.19       24.43     14.45 o
  -1   3   7       29.80       15.03     32.34 o
   0   3   7      144.11      161.72     17.89 o
   1   3   7      250.99      258.87     21.10 o
   2   3   7        2.08        0.00     36.47 o
   3   3   7       16.54       20.65     40.60 o
   4   3   7        2.90       12.62     22.37 o
   5   3   7        7.42      -11.35     53.91 o
  -8   4   7       13.99      -46.11     46.11 o
  -7   4   7        3.39       -4.36     39.00 o
  -6   4   7        1.73       37.96     34.64 o
  -5   4   7        3.46      -16.63     37.05 o
  -4   4   7       53.82       11.93     17.55 o
  -3   4   7      138.52      153.58     17.66 o
  -2   4   7      216.64      204.96     18.92 o
  -1   4   7        5.74      -29.71     35.79 o
   0   4   7      130.15      137.87     18.92 o
   1   4   7        0.64        6.88     36.24 o
   2   4   7       69.23       17.66     44.39 o
   3   4   7        5.81       29.71     21.45 o
   4   4   7       17.35       41.41     23.86 o
  -8   5   7        0.01       47.03     44.39 o
  -7   5   7        2.20        2.29     41.75 o
  -6   5   7       22.07       33.61     18.92 o
  -5   5   7       65.19       83.96     18.24 o
  -4   5   7        0.05       18.92     16.75 o
  -3   5   7       16.69      -35.44     35.44 o
  -2   5   7        9.92       16.86     17.55 o
  -1   5   7        6.07       23.97     16.98 o
   0   5   7       39.89       64.46     17.78 o
   1   5   7      197.18      211.96     21.56 o
   2   5   7      103.20       93.94     22.14 o
   3   5   7        0.22      -25.00     44.62 o
   4   5   7        4.66       50.24     25.69 o
  -8   6   7        0.11       37.85     43.13 o
  -7   6   7        3.97       28.67     43.36 o
  -6   6   7        1.00       52.19     19.38 o
  -5   6   7        4.15       15.48     37.96 o
  -4   6   7        2.26      -14.34     38.54 o
  -3   6   7        4.90      -37.96     37.96 o
  -2   6   7      154.79      160.00     19.73 o
  -1   6   7      301.85      305.67     23.40 o
   0   6   7      162.86      171.24     20.53 o
   1   6   7       65.14       43.13     45.88 o
   2   6   7       42.16       24.20     45.08 o
   3   6   7       17.83      -52.30     52.53 o
  -8   7   7        0.75       16.98     46.45 o
  -7   7   7        0.80      -25.23     45.53 o
  -6   7   7        0.90        6.54     20.76 o
  -5   7   7        5.61       16.86     38.31 o
  -4   7   7       65.88       84.07     20.42 o
  -3   7   7       31.01      -11.70     38.08 o
  -2   7   7       12.07       25.46     37.85 o
  -1   7   7      423.45      397.08     31.08 o
   0   7   7        2.72       15.37     43.13 o
   1   7   7       21.73       25.35     22.14 o
   2   7   7        5.43      -24.20     51.73 o
  -7   8   7        1.30      -32.23     48.40 o
  -6   8   7        0.01       32.00     42.32 o
  -5   8   7        2.89       13.76     43.36 o
  -4   8   7       48.53       49.89     20.87 o
  -3   8   7      196.87      186.73     23.63 o
  -2   8   7      241.87      254.28     23.74 o
  -1   8   7       38.93       39.00     21.33 o
   0   8   7        0.66        0.00     45.76 o
   1   8   7       81.06      129.15     25.81 o
  -7   9   7        0.95      -20.19     52.30 o
  -6   9   7        0.52      -32.12     48.98 o
  -5   9   7       25.52      -40.49     49.32 o
  -4   9   7      182.74      209.67     25.00 o
  -3   9   7        8.49      -29.13     46.45 o
  -2   9   7       10.74      -19.84     45.65 o
  -1   9   7        1.45      -48.63     48.63 o
   0   9   7       16.79       33.61     24.32 o
  -6  10   7        0.41       26.15     25.35 o
  -5  10   7       10.37       36.13     50.58 o
  -4  10   7        8.51        8.14     52.99 o
  -3  10   7        0.26      -49.43     49.43 o
  -2  10   7        0.21       33.26     48.52 o
  -1  10   7       25.40      -23.17     59.30 o
   0 -13   8        0.40       16.40     25.46 o
   1 -13   8        0.60      -13.99     51.27 o
   2 -13   8        0.44       16.75     49.66 o
   3 -13   8        4.28       34.06     49.20 o
  -2 -12   8        0.03       25.81     45.76 o
  -1 -12   8       10.80       13.42     46.45 o
   0 -12   8       28.22       60.45     22.71 o
   1 -12   8        0.31       47.71     46.45 o
   2 -12   8        7.33      -12.62     49.78 o
   3 -12   8        8.41       31.54     22.71 o
   4 -12   8        0.03       32.80     48.29 o
  -3 -11   8        0.33      -33.72     48.63 o
  -2 -11   8        0.08      -30.85     47.60 o
  -1 -11   8        0.18       31.20     43.36 o
   0 -11   8       44.47       53.10     20.87 o
   1 -11   8       29.82      -15.83     45.53 o
   2 -11   8        3.64      -38.77     41.52 o
   3 -11   8        8.77       23.74     45.19 o
   4 -11   8       15.46        2.52     50.35 o
   5 -11   8        5.74       32.92     50.70 o
  -4 -10   8       50.31       42.21     51.27 o
  -3 -10   8       19.31       50.58     46.11 o
  -2 -10   8        8.00       23.05     40.60 o
  -1 -10   8       23.15       10.78     42.67 o
   0 -10   8        0.62       27.41     19.84 o
   1 -10   8        8.51       16.17     41.98 o
   2 -10   8        9.09       39.23     36.93 o
   3 -10   8       70.36       83.27     21.56 o
   4 -10   8       12.36        9.41     46.57 o
   5 -10   8        2.65       28.33     49.20 o
   6 -10   8        3.35      -11.47     55.17 o
  -5  -9   8       17.88        8.60     53.91 o
  -4  -9   8       34.99      -12.73     49.09 o
  -3  -9   8        8.72      -41.52     41.52 o
  -2  -9   8       14.30       37.74     19.96 o
  -1  -9   8        0.48      -38.19     38.19 o
   0  -9   8       15.71       44.16     17.09 o
   1  -9   8      178.06      172.85     20.42 o
   2  -9   8        7.25       30.05     40.03 o
   3  -9   8        3.24       38.08     37.39 o
   4  -9   8       35.92       50.58     22.25 o
   5  -9   8        5.71       39.11     48.06 o
   6  -9   8        0.56       35.79     48.29 o
  -5  -8   8       13.14        3.78     23.63 o
  -4  -8   8        3.68      -16.06     44.73 o
  -3  -8   8       15.23       14.34     42.78 o
  -2  -8   8        9.76        7.34     41.29 o
  -1  -8   8       76.30       65.61     18.47 o
   0  -8   8       75.07       78.34     18.70 o
   1  -8   8        3.65       36.24     35.10 o
   2  -8   8        1.34        8.60     37.39 o
   3  -8   8        1.11      -40.26     40.26 o
   4  -8   8       41.37       13.30     22.60 o
   5  -8   8        0.21       -9.29     45.88 o
   6  -8   8        7.87        8.03     50.70 o
  -6  -7   8       19.59       41.52     47.26 o
  -5  -7   8        0.00       -2.41     44.27 o
  -4  -7   8       21.63       28.33     19.61 o
  -3  -7   8       34.53       40.49     18.12 o
  -2  -7   8        3.68       11.58     17.78 o
  -1  -7   8        1.51       23.28     16.86 o
   0  -7   8       22.49       23.63     36.24 o
   1  -7   8       11.75       -7.46     34.64 o
   2  -7   8       38.20       37.16     17.89 o
   3  -7   8        0.61      -38.08     38.08 o
   4  -7   8      184.09      178.47     21.56 o
   5  -7   8       95.43      107.81     22.71 o
   6  -7   8        8.56       28.56     51.27 o
  -6  -6   8        9.06       -7.68     49.55 o
  -5  -6   8        3.71       35.10     41.52 o
  -4  -6   8      138.51      146.58     20.76 o
  -3  -6   8       40.36       41.06     18.58 o
  -2  -6   8      190.97      162.18     19.15 o
  -1  -6   8        6.80        6.88     33.72 o
   0  -6   8       34.22       25.35     33.84 o
   1  -6   8       37.52        2.75     36.93 o
   2  -6   8        2.52        7.46     35.90 o
   3  -6   8      160.90      152.89     19.73 o
   4  -6   8      172.98      190.51     20.99 o
   5  -6   8       52.63       -2.18     44.73 o
   6  -6   8        6.83       14.68     24.09 o
  -7  -5   8        6.24       27.07     24.55 o
  -6  -5   8       68.42       44.04     22.94 o
  -5  -5   8        4.21      -39.46     39.46 o
  -4  -5   8      220.87      197.05     20.76 o
  -3  -5   8        6.61      -36.70     36.70 o
  -2  -5   8      209.62      159.89     19.04 o
  -1  -5   8       24.38       15.14     14.68 o
   0  -5   8      655.76      582.32     46.22 o
   1  -5   8      402.81      420.94     30.28 o
   2  -5   8      104.54      119.51     17.55 o
   3  -5   8        2.57       30.51     35.67 o
   4  -5   8       59.20       70.31     20.07 o
   5  -5   8        0.00       30.51     44.50 o
   6  -5   8        1.57       33.26     47.71 o
  -7  -4   8        9.03      -41.75     50.47 o
  -6  -4   8        0.11      -35.44     45.76 o
  -5  -4   8      208.62      220.22     21.10 o
  -4  -4   8      586.53      521.07     43.58 o
  -3  -4   8       31.44       -6.88     35.56 o
  -2  -4   8        0.34       23.28     28.22 o
  -1  -4   8       80.47       30.97     32.00 o
   0  -4   8       14.58       14.80     29.59 o
   1  -4   8      303.32      279.29     22.48 o
   2  -4   8       29.00       19.15     35.33 o
   3  -4   8        9.88      -26.84     39.57 o
   4  -4   8        0.78       12.96     35.79 o
   5  -4   8        3.13       10.90     42.78 o
   6  -4   8       11.21       38.65     46.22 o
  -8  -3   8       19.05       29.02     56.32 o
  -7  -3   8       37.81      -34.52     49.78 o
  -6  -3   8      360.09      332.16     25.23 o
  -5  -3   8       46.56       51.15     18.24 o
  -4  -3   8       18.93       31.54     17.09 o
  -3  -3   8       38.78      -34.06     34.06 o
  -2  -3   8        0.04        6.88     28.22 o
  -1  -3   8       41.31       22.71     28.33 o
   0  -3   8      171.12      174.34     15.48 o
   1  -3   8       16.43       20.65     14.34 o
   2  -3   8       21.99      -29.82     35.67 o
   3  -3   8        0.97       34.98     35.10 o
   4  -3   8       10.14       -7.46     38.54 o
   5  -3   8      129.90      190.63     22.37 o
   6  -3   8       31.42      -54.25     54.25 o
  -8  -2   8       40.77       25.00     50.70 o
  -7  -2   8        0.01       28.22     41.63 o
  -6  -2   8        3.32       27.76     37.74 o
  -5  -2   8       10.30        8.72     16.98 o
  -4  -2   8        1.39       31.89     15.94 o
  -3  -2   8       95.50      102.08     15.37 o
  -2  -2   8       84.83      121.81     13.65 o
  -1  -2   8      191.43      211.39     20.65 o
   0  -2   8        2.80      -21.68     29.25 o
   1  -2   8        0.51      -32.23     32.23 o
   2  -2   8      270.69      288.35     20.53 o
   3  -2   8       17.78       -8.14     37.62 o
   4  -2   8        0.05        5.73     39.34 o
   5  -2   8       19.28       13.76     41.63 o
   6  -2   8        0.12      -10.78     48.40 o
  -8  -1   8       50.40        8.03     47.60 o
  -7  -1   8        2.28       43.81     20.53 o
  -6  -1   8       73.92      105.64     19.15 o
  -5  -1   8       39.36       29.36     17.32 o
  -4  -1   8        5.10      -31.54     34.98 o
  -3  -1   8      112.18       97.72     15.25 o
  -2  -1   8       36.61       70.19     13.76 o
  -1  -1   8      364.43      351.55     30.17 o
   0  -1   8        6.19        4.47     28.67 o
   1  -1   8      103.50      107.36     15.60 o
   2  -1   8        0.22       17.89     16.29 o
   3  -1   8       21.58       51.61     17.55 o
   4  -1   8       49.07       58.04     19.73 o
   5  -1   8        1.57        7.11     43.47 o
   6  -1   8        4.07       22.48     51.73 o
  -8   0   8        7.98       40.49     22.14 o
  -7   0   8       10.83      -30.97     42.21 o
  -6   0   8      114.21       75.70     19.96 o
  -5   0   8       40.78       38.88     17.55 o
  -4   0   8      281.95      319.32     25.46 o
  -3   0   8      589.85      649.87     43.01 o
  -2   0   8      871.32      897.50     43.24 o
  -1   0   8      137.77      113.89     14.45 o
   0   0   8        2.27      -31.43     31.43 o
   1   0   8        2.49        2.64     34.06 o
   2   0   8        1.49      -13.65     37.74 o
   3   0   8       35.03       26.84     39.57 o
   4   0   8        7.57        6.31     40.03 o
   5   0   8       16.75        7.57     46.57 o
  -8   1   8        8.76       48.40     21.10 o
  -7   1   8        3.71      -28.44     39.23 o
  -6   1   8      158.41      170.55     19.73 o
  -5   1   8       32.23      -19.04     36.01 o
  -4   1   8        0.51        8.26     32.69 o
  -3   1   8        3.97       29.71     31.43 o
  -2   1   8       10.56       -8.14     30.17 o
  -1   1   8      130.50      109.08     15.25 o
   0   1   8      348.65      315.65     25.35 o
   1   1   8       31.23       38.19     34.41 o
   2   1   8        1.28       29.48     35.21 o
   3   1   8       96.86       99.79     19.84 o
   4   1   8        3.79        9.06     41.29 o
   5   1   8       21.90       13.30     46.34 o
  -8   2   8       28.24        5.16     46.22 o
  -7   2   8        0.00        6.54     38.08 o
  -6   2   8       15.20       10.67     18.01 o
  -5   2   8      290.90      319.09     22.71 o
  -4   2   8      255.91      268.96     18.92 o
  -3   2   8        0.83       33.95     32.23 o
  -2   2   8      182.90      210.81     16.40 o
  -1   2   8      138.51      133.05     16.86 o
   0   2   8       24.27       39.23     15.83 o
   1   2   8      386.51      395.70     33.26 o
   2   2   8        1.42      -12.50     37.51 o
   3   2   8        0.10       -6.19     41.06 o
   4   2   8       33.53       46.11     45.65 o
   5   2   8        0.02        2.87     50.58 o
  -8   3   8       29.74       52.76     21.79 o
  -7   3   8       59.06       48.63     19.15 o
  -6   3   8       41.69       11.58     39.11 o
  -5   3   8        0.72      -35.44     36.36 o
  -4   3   8        1.70        1.49     34.64 o
  -3   3   8        8.97      -34.87     34.87 o
  -2   3   8        0.28       13.76     33.38 o
  -1   3   8       98.21       85.10     17.20 o
   0   3   8       25.56       26.04     37.39 o
   1   3   8       38.95        6.88     38.31 o
   2   3   8        0.90       -8.37     19.15 o
   3   3   8       11.33       11.81     22.25 o
   4   3   8       45.23       18.35     51.38 o
  -8   4   8        2.75      -23.63     44.73 o
  -7   4   8        8.99      -31.89     42.78 o
  -6   4   8       75.75      101.28     19.27 o
  -5   4   8       78.55       88.66     18.24 o
  -4   4   8       46.93       29.25     38.19 o
  -3   4   8      379.35      357.05     28.79 o
  -2   4   8       38.72       30.51     36.47 o
  -1   4   8      107.88      110.68     18.81 o
   0   4   8       78.67       63.54     18.70 o
   1   4   8        2.81      -16.86     18.58 o
   2   4   8      249.77      327.00     24.32 o
   3   4   8        6.35       65.15     20.87 o
   4   4   8       41.33       25.58     52.19 o
  -8   5   8       10.61      -34.98     43.70 o
  -7   5   8       21.94       44.96     42.67 o
  -6   5   8        0.04      -20.99     39.34 o
  -5   5   8      197.60      183.06     20.65 o
  -4   5   8       36.49       19.73     18.47 o
  -3   5   8       53.51       61.48     18.01 o
  -2   5   8       14.47        8.49     38.19 o
  -1   5   8      149.08      138.78     20.07 o
   0   5   8       34.31       30.51     37.85 o
   1   5   8        0.36       29.59     19.84 o
   2   5   8        2.50      -14.22     44.62 o
   3   5   8        0.92      -40.49     45.99 o
  -8   6   8        6.30       33.49     48.86 o
  -7   6   8        4.71      -24.89     43.24 o
  -6   6   8       21.54      -33.61     47.03 o
  -5   6   8       55.37       48.98     20.76 o
  -4   6   8       10.64       -3.90     39.91 o
  -3   6   8       56.22       75.81     18.58 o
  -2   6   8       31.58      -40.83     40.83 o
  -1   6   8        0.01       29.82     38.77 o
   0   6   8       35.71       25.35     21.22 o
   1   6   8        0.01       39.91     42.55 o
   2   6   8       76.55       55.05     54.71 o
  -8   7   8        1.01      -11.70     49.78 o
  -7   7   8       29.99        2.64     46.11 o
  -6   7   8        1.48      -44.96     44.96 o
  -5   7   8       12.61      -45.19     45.19 o
  -4   7   8       11.33      -23.51     42.78 o
  -3   7   8        0.07      -42.44     42.44 o
  -2   7   8       11.41       27.87     19.96 o
  -1   7   8       29.67      -13.30     42.21 o
   0   7   8       40.42       -9.52     44.62 o
   1   7   8       17.80       -5.28     47.71 o
   2   7   8        0.04       20.30     50.81 o
  -7   8   8        5.14      -41.98     51.15 o
  -6   8   8        4.46       31.08     47.03 o
  -5   8   8        0.50      -39.00     47.14 o
  -4   8   8       73.97       90.27     22.14 o
  -3   8   8      157.97      177.78     23.51 o
  -2   8   8      155.36      160.35     24.20 o
  -1   8   8       12.40       24.89     45.88 o
   0   8   8       15.04       15.94     48.40 o
   1   8   8        7.57        0.00     52.65 o
  -6   9   8       16.71       22.48     49.20 o
  -5   9   8       45.97       -2.64     50.24 o
  -4   9   8        4.99       23.40     45.31 o
  -3   9   8       55.12       23.40     48.17 o
  -2   9   8       11.55       37.28     23.05 o
  -1   9   8        6.25      -30.62     54.14 o
  -4  10   8      101.83      142.22     27.41 o
  -3  10   8        3.11      -56.20     56.20 o
   0 -13   9       23.30       32.00     52.65 o
   1 -13   9        0.03      -54.02     56.55 o
   2 -13   9        0.10        8.60     53.45 o
   3 -13   9        0.58       32.12     54.83 o
  -2 -12   9       13.32        5.85     51.84 o
  -1 -12   9        0.54       62.97     22.48 o
   0 -12   9        4.88      -34.06     47.94 o
   1 -12   9        0.58       38.65     45.76 o
   2 -12   9        7.64        0.00     47.14 o
   3 -12   9        0.12       40.26     49.32 o
   4 -12   9       67.21       33.95     54.14 o
  -3 -11   9        0.28       -2.87     49.09 o
  -2 -11   9       59.88       66.64     23.86 o
  -1 -11   9       20.49       11.70     22.71 o
   0 -11   9        5.08       34.87     20.19 o
   1 -11   9        0.15      -30.28     43.81 o
   2 -11   9      127.86      -30.74     53.33 o
   3 -11   9        9.87       28.79     22.37 o
   4 -11   9       29.30       31.54     48.63 o
   5 -11   9        1.06      -48.63     54.25 o
  -4 -10   9        7.01       54.02     23.40 o
  -3 -10   9        2.46      -49.43     49.43 o
  -2 -10   9        3.63        7.11     42.90 o
  -1 -10   9       49.55       67.79     21.10 o
   0 -10   9       27.41        4.24     44.27 o
   1 -10   9        3.98       40.03     44.16 o
   2 -10   9        2.87       -2.52     20.53 o
   3 -10   9        0.50       52.65     21.10 o
   4 -10   9       14.33       27.07     44.16 o
   5 -10   9        2.34        8.14     51.04 o
  -5  -9   9        4.34      -40.60     52.53 o
  -4  -9   9       26.74       15.48     48.52 o
  -3  -9   9        5.51       16.17     43.24 o
  -2  -9   9       10.79        5.05     20.53 o
  -1  -9   9       62.12       51.38     19.73 o
   0  -9   9      106.19      143.71     19.84 o
   1  -9   9       67.94       17.20     41.86 o
   2  -9   9       13.02       -7.91     40.14 o
   3  -9   9        0.14      -19.04     43.24 o
   4  -9   9        0.01        9.29     45.65 o
   5  -9   9       23.38      -52.88     52.88 o
   6  -9   9        0.37       31.89     56.66 o
  -5  -8   9      143.67      197.16     26.72 o
  -4  -8   9       14.09       28.10     44.04 o
  -3  -8   9        0.03       14.68     41.98 o
  -2  -8   9       83.37       73.75     19.15 o
  -1  -8   9      191.38      195.33     20.76 o
   0  -8   9       22.94        8.72     38.19 o
   1  -8   9       14.98       -8.72     40.03 o
   2  -8   9       28.80       14.68     38.19 o
   3  -8   9        0.68      -39.00     39.00 o
   4  -8   9        7.19      -37.39     44.73 o
   5  -8   9       64.20      102.54     23.74 o
   6  -8   9       51.29      -25.35     56.20 o
  -6  -7   9       12.57       47.94     23.74 o
  -5  -7   9        0.40       33.61     21.22 o
  -4  -7   9        0.63       32.00     44.85 o
  -3  -7   9       69.18       37.96     41.63 o
  -2  -7   9       13.77        3.44     38.31 o
  -1  -7   9      176.35      182.60     19.61 o
   0  -7   9       30.16       56.66     16.98 o
   1  -7   9       20.05       21.91     17.55 o
   2  -7   9       32.22       29.13     36.70 o
   3  -7   9      201.54      235.70     21.68 o
   4  -7   9        2.23       40.14     40.72 o
   5  -7   9       13.16       25.23     22.94 o
   6  -7   9        0.02      -33.03     54.02 o
  -6  -6   9        4.01       15.60     44.39 o
  -5  -6   9        5.58       15.71     40.49 o
  -4  -6   9        1.17       37.16     38.42 o
  -3  -6   9      404.63      393.75     31.08 o
  -2  -6   9       28.72        7.80     38.19 o
  -1  -6   9       72.39       67.67     17.20 o
   0  -6   9        0.00       -2.87     34.87 o
   1  -6   9        0.58      -22.48     35.90 o
   2  -6   9        3.44       16.17     36.70 o
   3  -6   9        9.23       20.07     18.58 o
   4  -6   9       33.58      -22.60     46.34 o
   5  -6   9       74.82       91.64     23.28 o
   6  -6   9       20.56      -13.65     53.10 o
  -7  -5   9        0.02        0.00     52.42 o
  -6  -5   9        0.70       41.06     40.95 o
  -5  -5   9      300.55      313.70     24.20 o
  -4  -5   9        5.78      -37.51     37.51 o
  -3  -5   9        9.15       39.69     36.47 o
  -2  -5   9       35.44      -11.47     36.59 o
  -1  -5   9       24.70        2.75     32.92 o
   0  -5   9       40.96        9.41     33.72 o
   1  -5   9       62.64       66.07     17.43 o
   2  -5   9      100.40       70.31     18.47 o
   3  -5   9      312.54      311.40     24.20 o
   4  -5   9        0.62      -38.42     43.70 o
   5  -5   9        1.07      -44.62     45.88 o
   6  -5   9       28.71       -5.51     52.53 o
  -7  -4   9       22.33      -50.81     50.81 o
  -6  -4   9       26.64       43.13     20.53 o
  -5  -4   9        9.72       34.98     38.65 o
  -4  -4   9      166.80      194.30     19.27 o
  -3  -4   9       88.40       71.34     17.66 o
  -2  -4   9        8.52       34.64     15.60 o
  -1  -4   9       32.56       34.29     31.43 o
   0  -4   9       87.40      100.47     15.83 o
   1  -4   9       36.17       28.33     16.06 o
   2  -4   9      207.51      195.10     19.61 o
   3  -4   9       96.16      100.59     18.58 o
   4  -4   9       31.30       32.34     41.63 o
   5  -4   9       20.66      -45.31     45.31 o
   6  -4   9        6.08       33.15     52.76 o
  -7  -3   9        9.22       27.64     46.80 o
  -6  -3   9      152.64      161.26     23.63 o
  -5  -3   9        7.69        5.51     39.00 o
  -4  -3   9        0.11        9.52     36.70 o
  -3  -3   9       50.18       29.25     36.93 o
  -2  -3   9      280.62      291.56     28.90 o
  -1  -3   9       18.21      -25.58     30.85 o
   0  -3   9      869.27      846.23     47.26 o
   1  -3   9        0.00        9.52     15.83 o
   2  -3   9        2.48      -34.64     34.64 o
   3  -3   9        0.12        4.01     17.32 o
   4  -3   9        0.10       18.47     41.29 o
   5  -3   9        3.85      -24.09     46.11 o
   6  -3   9        5.66      -52.88     52.88 o
  -8  -2   9        4.72        0.00     48.40 o
  -7  -2   9        3.83       38.54     43.58 o
  -6  -2   9      255.81      307.04     27.18 o
  -5  -2   9       57.40       13.99     40.14 o
  -4  -2   9      217.75      235.70     19.04 o
  -3  -2   9      135.16      165.16     16.86 o
  -2  -2   9       50.59       37.16     15.48 o
  -1  -2   9      144.52      155.53     16.06 o
   0  -2   9       14.52       32.34     30.74 o
   1  -2   9        1.07       -9.52     32.57 o
   2  -2   9       64.05       65.26     17.78 o
   3  -2   9        0.37       12.62     37.28 o
   4  -2   9       21.44       27.18     20.65 o
   5  -2   9        0.50       -7.46     47.94 o
   6  -2   9       75.64       52.19     56.89 o
  -8  -1   9      167.51      170.44     27.41 o
  -7  -1   9       12.70       -7.00     43.36 o
  -6  -1   9        0.95      -38.19     38.19 o
  -5  -1   9        2.39       27.53     16.98 o
  -4  -1   9        5.60      -17.78     35.90 o
  -3  -1   9        0.85      -11.81     33.15 o
  -2  -1   9        7.40       -1.26     30.62 o
  -1  -1   9        0.15       -6.08     31.31 o
   0  -1   9        0.38      -15.37     31.08 o
   1  -1   9       99.79      106.90     17.43 o
   2  -1   9        2.58        0.00     36.82 o
   3  -1   9      236.24      222.63     20.99 o
   4  -1   9       73.70       49.78     21.22 o
   5  -1   9        9.01       40.49     23.17 o
  -8   0   9       29.10       45.42     49.78 o
  -7   0   9        0.03      -13.65     40.37 o
  -6   0   9       53.98        7.80     38.77 o
  -5   0   9        4.11       25.23     34.64 o
  -4   0   9       54.18       64.69     16.52 o
  -3   0   9       79.62       85.56     16.86 o
  -2   0   9        8.75      -20.19     32.12 o
  -1   0   9      322.02      326.31     22.82 o
   0   0   9      310.90      338.01     27.41 o
   1   0   9       20.61       -2.98     35.67 o
   2   0   9       49.14       30.74     37.39 o
   3   0   9        1.97       11.70     18.92 o
   4   0   9        4.82       14.34     20.42 o
   5   0   9        0.82        5.39     52.76 o
  -8   1   9        8.61       62.17     21.79 o
  -7   1   9        9.34      -43.13     43.13 o
  -6   1   9       22.77       23.40     38.19 o
  -5   1   9       11.03       10.21     34.98 o
  -4   1   9        2.11       13.53     34.87 o
  -3   1   9        0.12       13.76     34.18 o
  -2   1   9      129.42      127.77     16.63 o
  -1   1   9      169.58      172.73     17.89 o
   0   1   9       39.80       22.82     16.52 o
   1   1   9       73.12       86.14     17.89 o
   2   1   9        2.72        0.00     37.62 o
   3   1   9       43.50      -25.35     45.99 o
   4   1   9        6.80       27.07     43.36 o
   5   1   9       12.10      -22.94     26.95 o
  -8   2   9        1.08       36.82     46.68 o
  -7   2   9        0.00       11.35     39.69 o
  -6   2   9       24.67       79.94     18.01 o
  -5   2   9      324.04      285.37     21.56 o
  -4   2   9      124.80      126.74     18.35 o
  -3   2   9        6.81       27.64     34.18 o
  -2   2   9       46.93       18.01     16.98 o
  -1   2   9       17.18       42.32     16.63 o
   0   2   9      115.05       98.64     18.92 o
   1   2   9      136.45      -47.14     47.14 o
   2   2   9        3.79      -13.76     41.29 o
   3   2   9        0.17      -40.95     43.47 o
   4   2   9        7.01      -50.47     50.47 o
  -8   3   9       22.15        7.91     43.36 o
  -7   3   9       79.72       88.09     20.99 o
  -6   3   9       19.75       -8.14     41.98 o
  -5   3   9       65.73       67.79     18.47 o
  -4   3   9      143.09      162.53     19.15 o
  -3   3   9       46.54       18.70     37.74 o
  -2   3   9        2.03       16.52     16.86 o
  -1   3   9      443.73      410.84     32.34 o
   0   3   9      331.22      298.44     21.56 o
   1   3   9        9.42      -15.25     39.69 o
   2   3   9        2.99       15.03     40.49 o
   3   3   9       32.55       48.06     22.14 o
   4   3   9       50.67       -5.62     53.56 o
  -8   4   9        0.66       27.07     42.32 o
  -7   4   9       22.37      -28.56     46.34 o
  -6   4   9        1.21        4.24     37.51 o
  -5   4   9        2.98      -30.51     40.37 o
  -4   4   9       92.08       76.04     18.58 o
  -3   4   9       49.21       39.11     37.85 o
  -2   4   9        7.80      -18.70     36.01 o
  -1   4   9       84.76       50.81     18.81 o
   0   4   9       24.56       39.80     39.00 o
   1   4   9        1.35      -41.86     42.21 o
   2   4   9       80.15      122.73     22.25 o
   3   4   9        3.98       13.42     44.39 o
  -8   5   9       12.35       27.87     41.86 o
  -7   5   9        0.25       44.62     44.16 o
  -6   5   9       14.99       26.72     41.52 o
  -5   5   9       45.85       33.03     20.53 o
  -4   5   9       65.59       13.42     40.14 o
  -3   5   9      106.26      104.95     19.04 o
  -2   5   9       91.54       94.97     18.81 o
  -1   5   9       17.80       43.01     39.34 o
   0   5   9       55.47       27.30     42.44 o
   1   5   9        3.14        6.65     21.10 o
   2   5   9        2.23      -23.28     45.42 o
   3   5   9        9.04        5.85     53.56 o
  -8   6   9        0.10       17.32     48.63 o
  -7   6   9        0.39      -10.44     46.57 o
  -6   6   9       11.84      -16.52     46.34 o
  -5   6   9       46.78       50.24     21.10 o
  -4   6   9       57.46       43.93     41.75 o
  -3   6   9       20.25       18.47     39.69 o
  -2   6   9        0.00        9.41     19.04 o
  -1   6   9       18.56       26.04     40.83 o
   0   6   9       82.16       97.72     21.91 o
   1   6   9        0.83      -47.83     47.83 o
   2   6   9       22.27        2.87     48.17 o
  -7   7   9       35.54      -41.29     52.42 o
  -6   7   9       13.66       -6.08     23.17 o
  -5   7   9       11.62        7.11     44.96 o
  -4   7   9       70.26       81.32     21.91 o
  -3   7   9        2.03      -29.48     41.86 o
  -2   7   9       43.18       41.75     21.68 o
  -1   7   9        0.33      -46.22     46.22 o
   0   7   9        0.27       13.53     22.02 o
   1   7   9        0.21      -33.84     50.81 o
  -6   8   9       10.30      -46.45     48.29 o
  -5   8   9        0.30       21.56     22.60 o
  -4   8   9        1.66      -48.98     48.98 o
  -3   8   9        0.28      -12.50     47.37 o
  -2   8   9       16.20      -18.01     45.31 o
  -1   8   9        0.42      -16.17     47.48 o
   0   8   9       49.83       45.88     49.55 o
  -5   9   9        0.00       11.47     23.86 o
  -4   9   9        9.74      -53.10     53.10 o
  -3   9   9       25.06       25.00     51.61 o
  -2   9   9        0.28        3.56     25.23 o
   1 -13  10       10.71      -54.02     54.02 o
  -1 -12  10       15.28       30.62     52.42 o
   0 -12  10        1.76      -16.17     48.86 o
   1 -12  10        1.81       15.94     47.37 o
   2 -12  10        0.00      -21.56     50.01 o
   3 -12  10       13.19        5.62     48.86 o
  -3 -11  10        1.57       25.92     51.61 o
  -2 -11  10        0.86       10.67     42.78 o
  -1 -11  10       22.49       30.28     47.48 o
   0 -11  10        2.60       37.16     21.68 o
   1 -11  10       22.31        5.73     22.48 o
   2 -11  10       18.93       24.66     46.68 o
   3 -11  10       24.01        7.68     49.55 o
   4 -11  10        2.86      -52.19     52.19 o
  -4 -10  10       19.89      -31.66     54.71 o
  -3 -10  10       15.91       44.50     48.75 o
  -2 -10  10       34.65       26.61     46.91 o
  -1 -10  10        0.46       43.36     44.16 o
   0 -10  10       11.08       -6.65     40.72 o
   1 -10  10        0.01      -42.78     42.78 o
   2 -10  10       10.58       11.35     20.76 o
   3 -10  10      100.86      115.38     23.28 o
   4 -10  10       12.74       38.88     45.08 o
   5 -10  10       18.32       -5.73     47.60 o
  -4  -9  10        6.89      -28.90     47.83 o
  -3  -9  10       21.02       26.04     21.33 o
  -2  -9  10        0.74      -11.01     40.95 o
  -1  -9  10        0.81      -10.32     44.27 o
   0  -9  10       94.84       81.89     20.76 o
   1  -9  10      223.63      212.65     22.48 o
   2  -9  10       43.98       12.62     43.70 o
   3  -9  10       25.60       15.71     45.42 o
   4  -9  10      115.27      118.02     23.97 o
   5  -9  10       15.64       16.40     52.07 o
  -5  -8  10       11.38       26.95     49.78 o
  -4  -8  10        9.88       23.97     45.08 o
  -3  -8  10        0.88      -19.50     39.46 o
  -2  -8  10        1.45        1.95     39.91 o
  -1  -8  10       66.28       57.81     19.61 o
   0  -8  10       16.46      -25.81     40.03 o
   1  -8  10       52.39       67.56     18.47 o
   2  -8  10       25.15       29.48     40.03 o
   3  -8  10       26.28       12.73     42.55 o
   4  -8  10       27.11        4.70     43.58 o
   5  -8  10       13.59      -15.83     50.35 o
  -6  -7  10        2.15       58.72     24.09 o
  -5  -7  10       16.07       39.69     21.91 o
  -4  -7  10        0.99        6.65     40.60 o
  -3  -7  10        0.52        3.90     37.28 o
  -2  -7  10      151.05      172.62     19.15 o
  -1  -7  10       31.24       24.66     17.78 o
   0  -7  10       55.48      -15.25     39.80 o
   1  -7  10       39.87       -3.44     38.08 o
   2  -7  10      115.91      114.01     19.15 o
   3  -7  10        0.51        6.08     39.00 o
   4  -7  10       16.85       25.00     44.73 o
   5  -7  10        8.53      -53.45     53.45 o
  -6  -6  10       53.20       50.93     25.00 o
  -5  -6  10       29.10       29.94     43.13 o
  -4  -6  10       27.67       41.63     19.84 o
  -3  -6  10       17.64        3.67     37.85 o
  -2  -6  10       14.97       -6.65     35.79 o
  -1  -6  10        2.28       38.19     35.67 o
   0  -6  10       11.40       14.22     38.19 o
   1  -6  10       17.62       14.80     36.70 o
   2  -6  10       95.23      107.24     18.70 o
   3  -6  10      171.65      154.73     20.53 o
   4  -6  10       56.86      -42.09     47.94 o
   5  -6  10       99.60       83.96     24.55 o
   6  -6  10        1.36       14.57     26.15 o
  -7  -5  10        0.03      -51.61     51.61 o
  -6  -5  10       12.64       33.03     22.37 o
  -5  -5  10        0.00        3.10     20.53 o
  -4  -5  10       26.52      -18.92     39.00 o
  -3  -5  10       20.17      -38.42     38.42 o
  -2  -5  10       41.45       54.71     17.20 o
  -1  -5  10        5.88      -13.42     36.36 o
   0  -5  10      179.11      185.81     18.35 o
   1  -5  10      128.01      119.40     19.04 o
   2  -5  10      305.31      331.24     26.84 o
   3  -5  10       16.63      -13.42     41.06 o
   4  -5  10        1.67       32.92     43.93 o
   5  -5  10       15.29       50.58     45.65 o
   6  -5  10        8.95       20.42     51.61 o
  -7  -4  10        1.20      -24.32     48.86 o
  -6  -4  10       12.17       41.98     43.47 o
  -5  -4  10      111.97      126.40     20.76 o
  -4  -4  10       67.95       77.31     18.81 o
  -3  -4  10       28.05       33.26     34.64 o
  -2  -4  10       21.19      -11.70     35.56 o
  -1  -4  10        0.72        8.49     33.38 o
   0  -4  10       26.42      -15.83     36.70 o
   1  -4  10        7.23       36.70     34.75 o
   2  -4  10        1.77        1.72     36.82 o
   3  -4  10      387.68      359.80     29.71 o
   4  -4  10       18.99       11.01     43.13 o
   5  -4  10      133.55      159.20     24.89 o
  -7  -3  10       58.30       63.20     24.55 o
  -6  -3  10      138.54      155.41     22.82 o
  -5  -3  10       52.65       81.66     18.35 o
  -4  -3  10       43.54       58.61     17.55 o
  -3  -3  10       29.38       -2.98     37.16 o
  -2  -3  10        0.34       13.99     34.75 o
  -1  -3  10        9.00       30.17     34.87 o
   0  -3  10      219.99      202.44     18.70 o
   1  -3  10      458.73      497.10     36.70 o
   2  -3  10       27.84       25.46     38.42 o
   3  -3  10       33.41       13.53     42.55 o
   4  -3  10        0.05       44.85     40.49 o
   5  -3  10       51.58      107.81     23.17 o
  -8  -2  10       70.76       54.71     54.25 o
  -7  -2  10        3.35      -32.23     42.90 o
  -6  -2  10       41.32       75.81     20.87 o
  -5  -2  10       15.76       25.92     38.08 o
  -4  -2  10       18.53      -22.82     36.47 o
  -3  -2  10        5.73      -35.44     35.44 o
  -2  -2  10       16.57       19.73     16.40 o
  -1  -2  10       93.58       89.69     16.52 o
   0  -2  10      107.24      122.04     17.32 o
   1  -2  10        4.63      -37.16     37.16 o
   2  -2  10      123.48      107.70     18.81 o
   3  -2  10       26.42      -42.90     42.90 o
   4  -2  10        0.12       -4.59     43.70 o
   5  -2  10        7.20      -50.93     51.61 o
  -8  -1  10       30.12      -33.61     54.48 o
  -7  -1  10       27.39       24.09     44.50 o
  -6  -1  10        7.89       41.63     38.88 o
  -5  -1  10       18.27      -14.45     38.31 o
  -4  -1  10        1.42      -36.82     36.82 o
  -3  -1  10        0.45       16.29     16.17 o
  -2  -1  10       56.47       16.63     36.24 o
  -1  -1  10       10.56        1.38     35.90 o
   0  -1  10      162.94      179.96     18.58 o
   1  -1  10        0.33      -37.05     37.05 o
   2  -1  10       22.04      -36.13     41.63 o
   3  -1  10       46.53       62.17     20.42 o
   4  -1  10        0.03      -45.31     45.31 o
   5  -1  10       36.42       52.99     50.24 o
  -8   0  10       18.97       13.08     24.09 o
  -7   0  10       19.48      -23.74     45.88 o
  -6   0  10        3.22       13.19     19.15 o
  -5   0  10       12.63       39.69     16.86 o
  -4   0  10       61.65       51.50     17.89 o
  -3   0  10        5.42       23.63     35.79 o
  -2   0  10        2.58       15.60     33.26 o
  -1   0  10      158.45      124.56     18.24 o
   0   0  10      104.40       98.87     18.12 o
   1   0  10      114.66      101.62     19.27 o
   2   0  10       42.65      -39.91     41.52 o
   3   0  10        4.55       19.61     43.58 o
   4   0  10       36.01      -10.09     48.06 o
  -8   1  10        0.13       38.08     45.88 o
  -7   1  10        1.45      -25.92     45.53 o
  -6   1  10        8.79      -39.11     40.60 o
  -5   1  10       15.57      -10.90     38.31 o
  -4   1  10        7.22      -37.05     37.05 o
  -3   1  10       11.04        7.68     17.43 o
  -2   1  10      130.27      144.17     17.66 o
  -1   1  10       78.89       85.91     18.01 o
   0   1  10       52.04       58.04     18.35 o
   1   1  10      170.96      179.50     20.65 o
   2   1  10      134.38      104.83     21.45 o
   3   1  10       13.38        9.29     42.78 o
   4   1  10        0.82       32.12     49.09 o
  -8   2  10        0.95      -19.04     46.57 o
  -7   2  10       15.72       33.95     20.99 o
  -6   2  10        2.23      -41.86     41.86 o
  -5   2  10        0.45        0.00     37.16 o
  -4   2  10       23.86       20.99     17.78 o
  -3   2  10       76.66       89.23     17.78 o
  -2   2  10       41.38       36.59     17.66 o
  -1   2  10      130.27      111.03     19.15 o
   0   2  10       14.81       33.38     37.28 o
   1   2  10       61.47       55.51     19.15 o
   2   2  10       10.85        2.18     43.47 o
   3   2  10        1.78        9.98     43.81 o
   4   2  10        7.99       37.05     24.66 o
  -8   3  10        1.39      -41.29     47.94 o
  -7   3  10        3.03        9.75     40.14 o
  -6   3  10        0.34       34.52     37.16 o
  -5   3  10        7.72       17.55     37.96 o
  -4   3  10       18.71        1.26     18.24 o
  -3   3  10        0.37       39.34     16.86 o
  -2   3  10       21.48      -38.42     38.42 o
  -1   3  10        0.36        8.95     17.32 o
   0   3  10       28.33       45.65     18.35 o
   1   3  10       46.50       35.56     21.22 o
   2   3  10       22.30       28.33     47.03 o
   3   3  10        0.82      -16.06     48.75 o
  -8   4  10        5.06      -49.66     49.66 o
  -7   4  10       20.16        0.00     41.98 o
  -6   4  10        0.00      -42.90     42.90 o
  -5   4  10       12.37      -10.32     40.60 o
  -4   4  10        9.61       38.54     39.34 o
  -3   4  10       59.81       78.57     19.04 o
  -2   4  10        0.54       28.22     38.31 o
  -1   4  10        8.89      -13.65     37.62 o
   0   4  10      169.19      230.08     25.23 o
   1   4  10       18.40       18.47     42.67 o
   2   4  10       31.56      -18.01     52.30 o
   3   4  10        1.91      -15.25     25.58 o
  -8   5  10        0.79       20.30     24.20 o
  -7   5  10        0.25        5.62     21.79 o
  -6   5  10        1.49       35.44     38.65 o
  -5   5  10       42.24       -2.18     47.60 o
  -4   5  10        5.12      -20.76     39.91 o
  -3   5  10       61.06       32.57     41.98 o
  -2   5  10       10.09      -22.71     41.41 o
  -1   5  10       32.98       36.36     20.99 o
   0   5  10        3.63      -45.31     45.31 o
   1   5  10       73.07       95.08     23.86 o
   2   5  10       18.19        5.62     53.45 o
  -7   6  10        7.10      -46.45     51.96 o
  -6   6  10        0.37      -25.12     46.22 o
  -5   6  10       14.43      -25.92     44.73 o
  -4   6  10       29.72       27.18     42.90 o
  -3   6  10        0.08        0.00     42.78 o
  -2   6  10       27.36       -2.29     43.81 o
  -1   6  10       13.24       42.78     40.37 o
   0   6  10        8.78       50.93     46.34 o
   1   6  10       64.32       32.34     26.49 o
  -7   7  10        0.20      -49.20     51.15 o
  -6   7  10        1.07       38.42     23.05 o
  -5   7  10        0.93      -10.21     47.26 o
  -4   7  10       12.17       -9.86     45.42 o
  -3   7  10       23.91        7.34     45.65 o
  -2   7  10       20.88       23.86     22.48 o
  -1   7  10        0.84      -47.26     47.71 o
   0   7  10       10.67       33.72     49.55 o
  -6   8  10       10.90       23.05     51.15 o
  -5   8  10       27.40      -44.27     58.72 o
  -4   8  10        1.02      -50.93     50.93 o
  -3   8  10        3.69       10.78     47.14 o
  -2   8  10       14.83       30.51     51.61 o
  -1   8  10       10.65      -52.42     52.42 o
  -1 -12  11        4.92       28.67     50.93 o
   0 -12  11        4.74       50.01     46.68 o
   1 -12  11        0.15      -16.52     47.26 o
   2 -12  11        0.02      -12.62     24.55 o
   3 -12  11       11.92        0.00     50.35 o
  -2 -11  11        6.33       -5.51     51.04 o
  -1 -11  11       11.22       -7.80     44.50 o
   0 -11  11        0.84      -47.48     47.48 o
   1 -11  11        0.67      -22.71     45.76 o
   2 -11  11        0.93      -23.28     49.66 o
   3 -11  11        1.92      -52.88     52.88 o
   4 -11  11        0.53       49.20     50.47 o
  -3 -10  11        2.11      -16.17     51.04 o
  -2 -10  11        1.48      -48.86     48.86 o
  -1 -10  11       20.08       49.89     46.80 o
   0 -10  11        8.03       23.17     46.68 o
   1 -10  11       11.28       27.87     43.81 o
   2 -10  11        0.74       16.75     45.65 o
   3 -10  11       18.12      -12.73     50.12 o
   4 -10  11       34.32       49.55     24.77 o
  -4  -9  11        6.68      -48.52     50.24 o
  -3  -9  11        0.04        4.93     43.93 o
  -2  -9  11        0.83      -15.94     44.27 o
  -1  -9  11        5.78       12.96     20.42 o
   0  -9  11        0.02       34.06     39.91 o
   1  -9  11       51.74       -8.60     44.85 o
   2  -9  11       14.47       13.42     45.65 o
   3  -9  11        7.95       43.13     43.13 o
   4  -9  11        1.43       47.03     45.19 o
   5  -9  11        4.11        8.72     49.32 o
  -5  -8  11       18.09       33.15     47.83 o
  -4  -8  11       21.55       29.71     42.90 o
  -3  -8  11        4.56       18.01     43.24 o
  -2  -8  11        0.10        8.37     38.54 o
  -1  -8  11       42.70       35.79     19.50 o
   0  -8  11      105.61      125.13     19.27 o
   1  -8  11        6.35       26.04     35.44 o
   2  -8  11      146.06      125.02     23.28 o
   3  -8  11       25.33       91.18     21.33 o
   4  -8  11        0.31       17.89     22.37 o
   5  -8  11       55.12       30.85     53.22 o
  -6  -7  11        6.29      -11.58     51.84 o
  -5  -7  11        0.90        0.00     46.11 o
  -4  -7  11       16.91       24.55     20.87 o
  -3  -7  11        2.89       17.32     19.61 o
  -2  -7  11       35.53      -28.90     39.91 o
  -1  -7  11       96.10       88.09     18.58 o
   0  -7  11      412.54      364.51     32.69 o
   1  -7  11       42.09       -7.57     37.85 o
   2  -7  11       69.07        8.03     42.44 o
   3  -7  11      152.13      117.45     22.48 o
   4  -7  11        3.45      -48.63     48.63 o
   5  -7  11        9.19       39.91     24.77 o
  -6  -6  11        1.54        0.69     23.97 o
  -5  -6  11        2.19        0.00     44.96 o
  -4  -6  11        0.08      -29.71     42.78 o
  -3  -6  11      118.69       96.69     20.53 o
  -2  -6  11       43.23       52.07     18.24 o
  -1  -6  11       12.61        3.90     17.66 o
   0  -6  11      314.98      310.60     23.74 o
   1  -6  11       25.58        8.95     38.77 o
   2  -6  11        3.54       38.65     37.74 o
   3  -6  11      117.51      107.81     22.48 o
   4  -6  11        6.99      -33.61     48.06 o
   5  -6  11       15.24      -46.34     50.93 o
  -7  -5  11        0.23      -58.84     58.84 o
  -6  -5  11        6.60        5.05     48.06 o
  -5  -5  11       18.77       13.42     46.22 o
  -4  -5  11       11.93      -17.89     43.24 o
  -3  -5  11       47.51       48.75     18.70 o
  -2  -5  11       47.25       53.91     17.43 o
  -1  -5  11        6.63      -13.08     36.36 o
   0  -5  11       40.53       33.38     17.89 o
   1  -5  11      170.35      148.30     19.84 o
   2  -5  11        5.03       19.73     18.01 o
   3  -5  11       10.42       -5.05     21.33 o
   4  -5  11        5.16        0.00     42.21 o
   5  -5  11        8.04      -16.40     51.73 o
  -7  -4  11       18.49       11.13     53.33 o
  -6  -4  11       36.76       36.24     43.70 o
  -5  -4  11        0.36       -6.08     19.96 o
  -4  -4  11        1.89      -30.17     36.47 o
  -3  -4  11        3.35      -35.90     38.54 o
  -2  -4  11      152.51      146.93     19.27 o
  -1  -4  11       49.03       59.18     17.43 o
   0  -4  11      357.94      390.20     29.94 o
   1  -4  11      579.07      576.69     45.31 o
   2  -4  11       35.25       42.21     18.47 o
   3  -4  11       69.38       48.52     43.70 o
   4  -4  11        8.11       16.86     45.65 o
   5  -4  11        0.01       30.28     50.01 o
  -7  -3  11       17.44       23.97     49.32 o
  -6  -3  11        4.47      -41.41     41.41 o
  -5  -3  11        5.25       26.38     37.28 o
  -4  -3  11       36.79       25.81     18.47 o
  -3  -3  11        9.56        4.82     17.43 o
  -2  -3  11      497.82      499.39     42.67 o
  -1  -3  11      384.06      378.73     25.69 o
   0  -3  11      164.70      172.16     19.84 o
   1  -3  11      160.04      154.15     19.27 o
   2  -3  11       23.12       55.40     18.58 o
   3  -3  11       38.94       12.27     21.33 o
   4  -3  11        5.81        7.57     22.02 o
   5  -3  11        2.58       66.98     23.17 o
  -7  -2  11        2.81      -22.82     22.82 o
  -6  -2  11       20.92       24.66     43.47 o
  -5  -2  11        4.46       58.15     18.12 o
  -4  -2  11        0.01       19.38     37.96 o
  -3  -2  11        2.91       -6.42     37.85 o
  -2  -2  11        2.46        6.19     35.90 o
  -1  -2  11        6.88       -9.18     35.67 o
   0  -2  11        3.92      -37.16     37.16 o
   1  -2  11      121.40      108.04     18.70 o
   2  -2  11       43.53       -3.90     39.80 o
   3  -2  11      117.01      113.55     22.37 o
   4  -2  11       75.02       64.80     23.28 o
   5  -2  11       38.12       43.47     56.20 o
  -8  -1  11       25.03       -2.87     55.51 o
  -7  -1  11        6.46       -4.82     22.71 o
  -6  -1  11       47.27      -46.34     46.34 o
  -5  -1  11        5.58       23.17     38.54 o
  -4  -1  11      111.15      129.38     18.70 o
  -3  -1  11        0.10      -36.47     36.47 o
  -2  -1  11       19.69      -35.79     38.31 o
  -1  -1  11      259.15      301.31     27.99 o
   0  -1  11       51.10       32.92     38.31 o
   1  -1  11      328.37      359.80     27.76 o
   2  -1  11        0.94      -43.47     43.47 o
   3  -1  11       17.40       13.76     41.52 o
   4  -1  11       12.63      -48.40     48.40 o
  -8   0  11        0.02       16.98     47.60 o
  -7   0  11        4.70       19.84     45.88 o
  -6   0  11        9.95       34.75     44.73 o
  -5   0  11       23.81       31.20     18.58 o
  -4   0  11        0.58       24.55     37.05 o
  -3   0  11       77.45       89.58     18.24 o
  -2   0  11       33.39       47.26     17.20 o
  -1   0  11       15.81       -8.14     35.67 o
   0   0  11        0.88       30.97     37.05 o
   1   0  11      106.78      121.69     19.27 o
   2   0  11       86.98       96.12     21.33 o
   3   0  11        3.57       41.18     21.45 o
   4   0  11        0.27       38.54     50.12 o
  -8   1  11        7.76      -25.35     50.01 o
  -7   1  11       13.21      -37.05     45.08 o
  -6   1  11       14.83       23.40     19.84 o
  -5   1  11       44.41       49.89     19.50 o
  -4   1  11       23.01       16.17     37.96 o
  -3   1  11       22.78       39.80     17.55 o
  -2   1  11        7.46      -38.65     38.65 o
  -1   1  11      324.40      329.87     24.66 o
   0   1  11        7.40      -37.96     37.96 o
   1   1  11        4.27      -34.06     41.41 o
   2   1  11       18.57      -44.50     44.50 o
   3   1  11       20.71       32.69     22.37 o
   4   1  11       41.45      -17.43     55.63 o
  -8   2  11        0.04       17.55     23.51 o
  -7   2  11       26.24       27.53     46.91 o
  -6   2  11        0.03       -4.47     39.57 o
  -5   2  11        1.34        2.75     18.92 o
  -4   2  11        0.14       -7.46     39.00 o
  -3   2  11       43.33       65.49     17.89 o
  -2   2  11        2.12      -10.67     35.67 o
  -1   2  11      119.36      134.88     19.50 o
   0   2  11       39.84       50.81     19.38 o
   1   2  11       38.82        2.18     40.26 o
   2   2  11        4.83      -45.53     45.53 o
   3   2  11        0.60      -52.53     52.53 o
  -8   3  11        5.11       31.54     49.55 o
  -7   3  11        0.18       -2.98     21.56 o
  -6   3  11       25.65      -29.82     44.16 o
  -5   3  11       43.35        2.06     45.76 o
  -4   3  11        6.70      -40.03     40.03 o
  -3   3  11       63.79       84.65     19.15 o
  -2   3  11       24.01       32.57     39.69 o
  -1   3  11        2.82       25.23     18.24 o
   0   3  11      132.54      114.35     21.91 o
   1   3  11        1.69       -4.70     41.41 o
   2   3  11        0.20      -15.60     47.14 o
   3   3  11        0.30      -23.28     49.89 o
  -7   4  11        7.22      -34.29     48.63 o
  -6   4  11        3.41      -46.80     46.80 o
  -5   4  11       11.36      -17.78     44.62 o
  -4   4  11       32.49       31.54     41.75 o
  -3   4  11        3.46       30.85     39.46 o
  -2   4  11       26.84       -8.26     44.39 o
  -1   4  11       34.70      -44.96     44.96 o
   0   4  11        0.69       -9.29     45.42 o
   1   4  11        2.23      -17.66     42.44 o
   2   4  11       61.67      108.16     26.15 o
  -7   5  11        0.95       43.93     47.37 o
  -6   5  11       18.04       20.42     22.14 o
  -5   5  11       10.05       56.77     21.56 o
  -4   5  11       10.07       40.72     42.55 o
  -3   5  11       39.30       26.72     42.32 o
  -2   5  11        8.44      -44.39     44.39 o
  -1   5  11       22.01      -11.81     44.62 o
   0   5  11       16.17       24.66     22.94 o
   1   5  11       34.91       55.17     50.70 o
  -7   6  11        0.14       40.37     51.04 o
  -6   6  11        0.24       21.45     42.09 o
  -5   6  11        0.10       15.14     46.34 o
  -4   6  11       11.88       -4.93     47.83 o
  -3   6  11        3.02        0.00     45.31 o
  -2   6  11       25.86       12.39     48.52 o
  -1   6  11        0.48       33.72     45.88 o
   0   6  11        4.74       -2.75     54.71 o
  -6   7  11       18.75       37.16     50.01 o
  -5   7  11        0.87      -13.65     51.38 o
  -4   7  11       17.38       26.61     48.63 o
  -3   7  11        0.50       -8.03     48.06 o
  -2   7  11        6.04       27.18     23.63 o
  -1   7  11        3.50        8.60     50.12 o
  -4   8  11        2.08      -37.62     51.15 o
  -3   8  11        5.98       52.42     52.88 o
   0 -12  12       11.24      -46.11     56.20 o
   1 -12  12       10.31       30.85     25.81 o
  -2 -11  12        6.25      -25.46     47.37 o
  -1 -11  12       11.56      -40.60     49.43 o
   0 -11  12        1.62      -42.44     46.45 o
   1 -11  12       14.94      -23.86     49.32 o
   2 -11  12        1.07      -49.55     49.55 o
   3 -11  12        5.46       17.09     54.14 o
  -3 -10  12        9.89       33.26     52.65 o
  -2 -10  12       44.20       84.76     22.94 o
  -1 -10  12        0.30      -24.89     44.96 o
   0 -10  12        0.92      -46.45     48.17 o
   1 -10  12       26.23       41.86     43.81 o
   2 -10  12        0.03      -40.72     46.80 o
   3 -10  12        2.50      -49.89     49.89 o
   4 -10  12        6.65      -54.94     54.94 o
  -4  -9  12       25.54       38.88     51.50 o
  -3  -9  12        7.05       35.79     45.65 o
  -2  -9  12        2.29       -7.23     42.90 o
  -1  -9  12        3.57       13.76     41.63 o
   0  -9  12        0.25       55.97     19.04 o
   1  -9  12        0.19       36.70     42.32 o
   2  -9  12        3.29      -11.93     46.57 o
   3  -9  12       30.01        7.68     47.48 o
   4  -9  12       16.55      -44.50     52.53 o
  -5  -8  12       20.98       -2.87     51.61 o
  -4  -8  12       20.04       36.01     48.86 o
  -3  -8  12       23.45       11.81     44.27 o
  -2  -8  12        6.26       -4.47     42.09 o
  -1  -8  12        0.32      -43.70     43.70 o
   0  -8  12       10.81       37.96     40.03 o
   1  -8  12        1.98      -10.78     40.95 o
   2  -8  12        2.27       -4.59     41.52 o
   3  -8  12       15.01       18.12     21.91 o
   4  -8  12        7.06       26.95     47.83 o
  -5  -7  12       28.10      -13.88     24.09 o
  -4  -7  12        0.46      -14.34     43.36 o
  -3  -7  12        5.66      -32.80     43.13 o
  -2  -7  12       40.10       -2.06     42.32 o
  -1  -7  12       13.05       -5.96     39.91 o
   0  -7  12       16.84       36.93     18.92 o
   1  -7  12        5.77       14.34     38.88 o
   2  -7  12       11.09       30.51     42.44 o
   3  -7  12        0.01       15.83     20.87 o
   4  -7  12       21.28       -7.91     50.12 o
  -6  -6  12       12.03      -30.74     49.89 o
  -5  -6  12        3.33      -22.37     44.96 o
  -4  -6  12        0.00       -8.95     39.57 o
  -3  -6  12       49.49       75.59     20.30 o
  -2  -6  12       23.72      -36.59     40.03 o
  -1  -6  12       26.65       37.85     18.24 o
   0  -6  12        2.90      -26.38     38.88 o
   1  -6  12       93.85      104.60     19.38 o
   2  -6  12       45.52       19.04     46.68 o
   3  -6  12       42.77       33.26     21.91 o
   4  -6  12       11.60       -7.80     47.83 o
  -6  -5  12        5.81       21.10     46.80 o
  -5  -5  12        0.62       25.69     20.76 o
  -4  -5  12      116.11      112.98     21.56 o
  -3  -5  12        3.54       -9.63     37.96 o
  -2  -5  12      137.45      109.42     19.73 o
  -1  -5  12      334.60      290.30     25.58 o
   0  -5  12       26.63       23.63     36.24 o
   1  -5  12      142.52      123.64     20.65 o
   2  -5  12       13.64       20.30     20.07 o
   3  -5  12        3.13       34.52     43.13 o
   4  -5  12        5.05      -18.12     48.75 o
  -7  -4  12        2.26       -8.60     52.76 o
  -6  -4  12        1.38       27.76     45.31 o
  -5  -4  12       29.86       60.10     21.10 o
  -4  -4  12       75.82       82.35     18.92 o
  -3  -4  12        8.59      -40.60     40.60 o
  -2  -4  12       50.59      101.62     18.01 o
  -1  -4  12       59.36       31.31     38.54 o
   0  -4  12        8.50       32.12     36.24 o
   1  -4  12      127.33      102.42     19.27 o
   2  -4  12        4.26      -42.78     42.78 o
   3  -4  12        6.01       -4.59     41.86 o
   4  -4  12       11.87       22.37     23.17 o
  -7  -3  12       16.51      -49.55     56.09 o
  -6  -3  12        5.93       38.77     45.08 o
  -5  -3  12        4.68      -44.85     44.85 o
  -4  -3  12       14.36      -17.55     39.46 o
  -3  -3  12       59.57       30.62     38.65 o
  -2  -3  12      101.84      114.24     18.58 o
  -1  -3  12      127.75      108.62     19.15 o
   0  -3  12       71.73       64.12     18.70 o
   1  -3  12       62.67       89.92     18.70 o
   2  -3  12        3.00      -31.43     44.04 o
   3  -3  12        2.42       21.10     42.09 o
   4  -3  12        0.05       45.31     47.03 o
  -7  -2  12        2.98      -18.70     47.60 o
  -6  -2  12        0.04       11.81     43.13 o
  -5  -2  12        7.47       18.92     41.29 o
  -4  -2  12       98.25       98.75     19.61 o
  -3  -2  12       71.65       64.57     18.92 o
  -2  -2  12        0.42       27.41     37.05 o
  -1  -2  12     1507.58     1404.35     64.46 o
   0  -2  12       18.48       13.88     17.32 o
   1  -2  12       44.39       45.88     18.58 o
   2  -2  12        2.76      -44.39     44.39 o
   3  -2  12        9.06        0.00     43.93 o
   4  -2  12        0.25        1.26     22.94 o
  -7  -1  12        5.47        0.00     48.52 o
  -6  -1  12       30.75      -13.88     45.42 o
  -5  -1  12       72.07       88.89     20.42 o
  -4  -1  12      318.60      322.30     22.82 o
  -3  -1  12      660.37      635.65     48.06 o
  -2  -1  12      198.99      203.24     20.42 o
  -1  -1  12       59.01       77.99     18.47 o
   0  -1  12       51.34       50.47     18.35 o
   1  -1  12       20.86       18.01     40.37 o
   2  -1  12        3.06       44.62     40.26 o
   3  -1  12        1.85      -22.60     44.62 o
   4  -1  12        4.09       48.52     52.76 o
  -7   0  12        0.26      -10.44     46.45 o
  -6   0  12       53.58       72.49     21.56 o
  -5   0  12        1.12       22.94     41.63 o
  -4   0  12      160.04      141.99     21.10 o
  -3   0  12       95.14       80.63     18.92 o
  -2   0  12       73.32       55.28     19.27 o
  -1   0  12      262.54      235.59     22.94 o
   0   0  12       61.00       82.58     19.04 o
   1   0  12        7.19       39.91     39.69 o
   2   0  12       50.71       35.10     45.65 o
   3   0  12        7.96       37.05     23.17 o
  -7   1  12        2.71      -48.63     48.63 o
  -6   1  12       11.02      -44.85     44.85 o
  -5   1  12      120.28      134.42     21.56 o
  -4   1  12        3.54       14.34     18.70 o
  -3   1  12       27.85       13.19     39.23 o
  -2   1  12        3.88        8.95     18.35 o
  -1   1  12       11.74       28.90     36.01 o
   0   1  12       86.12       99.21     20.30 o
   1   1  12       10.83       26.72     42.67 o
   2   1  12       12.65       32.46     21.79 o
   3   1  12        4.39      -47.37     56.32 o
  -7   2  12        0.04      -48.06     48.06 o
  -6   2  12        0.00      -33.26     47.14 o
  -5   2  12       11.80       45.76     42.55 o
  -4   2  12      107.68       86.71     21.79 o
  -3   2  12      162.04      161.15     20.76 o
  -2   2  12       29.78        5.96     40.14 o
  -1   2  12        1.03       19.04     19.50 o
   0   2  12      129.46      137.75     21.79 o
   1   2  12        9.68      -19.04     43.93 o
   2   2  12       27.71       42.21     24.20 o
  -7   3  12        1.31      -16.17     47.60 o
  -6   3  12       45.99       -2.41     48.40 o
  -5   3  12       45.58       47.71     47.03 o
  -4   3  12        9.75       19.50     20.19 o
  -3   3  12       20.49       69.62     20.07 o
  -2   3  12      180.67      160.58     22.14 o
  -1   3  12        0.82       -1.61     19.84 o
   0   3  12        4.38        9.52     21.68 o
   1   3  12        8.84       -2.52     47.71 o
   2   3  12       13.06       28.33     52.30 o
  -7   4  12        2.22       25.12     52.19 o
  -6   4  12        6.52      -50.35     50.35 o
  -5   4  12       32.94        2.41     45.08 o
  -4   4  12        0.01      -27.53     41.63 o
  -3   4  12        3.50       13.53     43.58 o
  -2   4  12       38.44       55.63     21.56 o
  -1   4  12        0.34       45.31     40.95 o
   0   4  12        1.01       43.01     21.79 o
   1   4  12       21.06       59.30     23.74 o
  -7   5  12        2.31      -54.25     54.25 o
  -6   5  12        1.49       48.06     22.82 o
  -5   5  12        1.32      -33.03     46.11 o
  -4   5  12       38.75      -44.27     50.35 o
  -3   5  12        0.31      -26.84     45.19 o
  -2   5  12       13.14       37.28     21.45 o
  -1   5  12        5.82       11.70     22.02 o
   0   5  12        8.34       16.63     51.15 o
  -6   6  12        2.32      -52.30     52.30 o
  -5   6  12        3.07       27.18     44.50 o
  -4   6  12       16.34       18.58     45.99 o
  -3   6  12        4.05       45.99     22.37 o
  -2   6  12        0.82        8.14     50.24 o
  -1   6  12        1.97       49.09     23.74 o
  -5   7  12        7.85      -37.96     56.20 o
  -4   7  12        1.66      -11.47     47.83 o
  -3   7  12        6.91      -31.66     55.51 o
  -1 -11  13        1.43       53.79     53.33 o
   0 -11  13        1.77       -2.75     48.98 o
   1 -11  13        3.51       22.37     49.09 o
   2 -11  13        1.46      -31.54     51.73 o
  -3 -10  13        0.22       46.11     52.07 o
  -2 -10  13        0.79        7.11     24.09 o
  -1 -10  13        0.02       -7.80     45.53 o
   0 -10  13       40.10       46.68     23.05 o
   1 -10  13        1.10      -47.03     47.48 o
   2 -10  13       12.09       32.46     48.29 o
   3 -10  13        5.82      -40.03     51.38 o
  -4  -9  13       23.61      -53.22     53.22 o
  -3  -9  13       18.30       34.64     48.98 o
  -2  -9  13        1.07        5.05     47.83 o
  -1  -9  13        5.73       41.29     41.18 o
   0  -9  13       13.43      -47.60     47.60 o
   1  -9  13        0.63      -29.48     46.57 o
   2  -9  13        2.36       50.70     22.37 o
   3  -9  13       10.38       13.65     48.75 o
  -4  -8  13        1.00      -48.29     48.29 o
  -3  -8  13        0.04        2.52     42.55 o
  -2  -8  13        3.11      -41.18     41.18 o
  -1  -8  13       33.41       45.42     21.33 o
   0  -8  13        4.33      -29.48     45.76 o
   1  -8  13        2.02      -45.19     45.19 o
   2  -8  13        0.97       43.13     21.33 o
   3  -8  13        0.01       36.93     48.52 o
   4  -8  13        0.91      -14.45     55.86 o
  -5  -7  13       21.55       58.38     24.55 o
  -4  -7  13        0.01       -5.05     48.98 o
  -3  -7  13       12.77       20.87     41.52 o
  -2  -7  13        4.15        2.18     40.37 o
  -1  -7  13        8.81       -6.42     42.09 o
   0  -7  13        0.76      -40.83     43.01 o
   1  -7  13        2.33       -6.65     42.09 o
   2  -7  13       64.53      -28.44     48.52 o
   3  -7  13        0.44      -36.01     46.57 o
   4  -7  13        0.94      -16.98     51.50 o
  -6  -6  13        0.10      -53.91     53.91 o
  -5  -6  13        0.41        2.64     43.70 o
  -4  -6  13        6.74      -45.65     45.65 o
  -3  -6  13        4.07      -20.30     21.22 o
  -2  -6  13        9.82       -8.37     41.18 o
  -1  -6  13        3.81       34.64     40.83 o
   0  -6  13        6.84        6.19     39.00 o
   1  -6  13        3.32      -43.01     43.01 o
   2  -6  13       11.79        6.88     42.90 o
   3  -6  13        0.30       28.90     22.25 o
   4  -6  13       28.42       -8.49     49.89 o
  -6  -5  13       10.16      -24.77     50.24 o
  -5  -5  13        0.15       -2.52     46.80 o
  -4  -5  13       17.89      -44.04     44.04 o
  -3  -5  13       48.31       35.44     43.58 o
  -2  -5  13       17.86       23.86     39.00 o
  -1  -5  13        2.75        9.86     38.19 o
   0  -5  13        5.77        5.51     18.92 o
   1  -5  13        1.40      -41.63     41.63 o
   2  -5  13       27.67       23.40     20.65 o
   3  -5  13        9.79      -45.31     47.37 o
   4  -5  13       32.40       25.35     52.65 o
  -6  -4  13        2.89       48.98     22.82 o
  -5  -4  13       38.45      -37.85     48.29 o
  -4  -4  13        0.90      -41.06     41.06 o
  -3  -4  13       24.67       46.22     42.32 o
  -2  -4  13        1.13        3.90     17.66 o
  -1  -4  13       13.88       -1.95     38.77 o
   0  -4  13       17.65        5.96     40.37 o
   1  -4  13       11.05       27.30     40.49 o
   2  -4  13       26.57      -27.41     46.80 o
   3  -4  13        1.27       32.92     44.39 o
   4  -4  13        0.00       39.80     47.37 o
  -7  -3  13        3.08      -37.28     54.37 o
  -6  -3  13       17.98      -50.24     50.24 o
  -5  -3  13       41.78      -11.47     46.68 o
  -4  -3  13       13.52      -47.83     47.83 o
  -3  -3  13       60.47       42.90     19.50 o
  -2  -3  13       48.21       61.36     18.47 o
  -1  -3  13       65.59       41.98     18.92 o
   0  -3  13        8.95       52.99     18.01 o
   1  -3  13       25.13       21.10     39.00 o
   2  -3  13       57.97       57.35     21.79 o
   3  -3  13        0.24       43.81     44.16 o
   4  -3  13        0.89       17.43     51.73 o
  -7  -2  13       23.13      -11.24     49.55 o
  -6  -2  13        5.43        0.00     47.26 o
  -5  -2  13       21.97      -36.01     46.45 o
  -4  -2  13       23.25       67.90     19.96 o
  -3  -2  13        8.08      -27.30     39.00 o
  -2  -2  13       26.97      -38.08     41.63 o
  -1  -2  13        4.66        9.63     39.00 o
   0  -2  13        1.23       45.19     18.24 o
   1  -2  13       62.87       21.56     42.55 o
   2  -2  13        5.43      -37.96     42.44 o
   3  -2  13        2.82      -18.58     45.42 o
  -7  -1  13        5.78      -52.76     52.76 o
  -6  -1  13       22.15       -7.34     45.31 o
  -5  -1  13        2.26      -37.96     43.13 o
  -4  -1  13        0.00      -18.58     42.21 o
  -3  -1  13      149.17      147.39     20.53 o
  -2  -1  13       35.51      -13.53     38.65 o
  -1  -1  13        0.33      -35.44     39.11 o
   0  -1  13        2.03       25.12     19.50 o
   1  -1  13       22.59       44.62     41.41 o
   2  -1  13        2.38       -8.83     22.14 o
   3  -1  13        2.43       38.54     46.91 o
  -7   0  13        5.54       53.45     22.82 o
  -6   0  13       22.24       17.20     46.34 o
  -5   0  13       71.70       77.99     22.14 o
  -4   0  13        1.42       31.43     42.44 o
  -3   0  13      280.23      247.06     22.02 o
  -2   0  13      136.55      144.40     19.73 o
  -1   0  13        7.89      -30.62     41.06 o
   0   0  13        3.08      -27.99     43.13 o
   1   0  13        0.86       20.99     42.21 o
   2   0  13        1.06       28.33     44.62 o
   3   0  13       12.21      -14.45     52.42 o
  -7   1  13        5.59       49.43     51.27 o
  -6   1  13        5.26       -9.98     44.50 o
  -5   1  13      465.73      464.87     31.43 o
  -4   1  13      123.70      114.24     21.79 o
  -3   1  13       84.56       22.94     42.90 o
  -2   1  13        0.02      -10.44     40.49 o
  -1   1  13        2.54       38.54     43.01 o
   0   1  13       59.49       96.35     20.87 o
   1   1  13       72.82       82.24     23.28 o
   2   1  13       48.59       27.18     53.68 o
  -7   2  13       37.18       36.24     53.45 o
  -6   2  13        8.95      -46.91     46.91 o
  -5   2  13        4.02      -33.03     48.17 o
  -4   2  13        1.22       15.71     43.93 o
  -3   2  13       33.65       13.08     44.16 o
  -2   2  13        0.06      -13.19     42.67 o
  -1   2  13       45.89       43.24     39.91 o
   0   2  13        2.18       48.40     45.31 o
   1   2  13       20.80      -23.63     50.47 o
   2   2  13        2.70      -14.45     51.73 o
  -7   3  13       40.69       66.41     25.23 o
  -6   3  13        7.22       47.26     46.34 o
  -5   3  13        5.89      -52.42     52.42 o
  -4   3  13       20.78      -46.11     46.11 o
  -3   3  13        0.04      -48.40     48.40 o
  -2   3  13       24.13        0.00     44.85 o
  -1   3  13       22.75       17.09     46.22 o
   0   3  13       15.15       10.32     48.63 o
   1   3  13        4.31       22.48     47.37 o
  -6   4  13        0.47      -10.90     51.61 o
  -5   4  13       10.55      -50.35     50.35 o
  -4   4  13        8.24       -2.52     46.91 o
  -3   4  13       53.10       -4.93     48.75 o
  -2   4  13       23.75       -2.52     46.91 o
  -1   4  13        0.06      -15.71     44.50 o
   0   4  13       12.86       22.37     48.06 o
  -6   5  13        0.25      -51.50     51.50 o
  -5   5  13       26.02       -5.51     48.75 o
  -4   5  13       31.70       26.72     50.93 o
  -3   5  13        2.58       34.52     48.40 o
  -2   5  13       11.77      -40.72     50.93 o
  -1   5  13        1.34       16.98     51.04 o
  -5   6  13        0.16      -55.05     55.05 o
  -4   6  13        6.26      -51.61     54.83 o
  -3   6  13        0.04      -20.07     53.45 o
  -2 -10  14        0.58       -7.11     24.89 o
  -1 -10  14        3.64       13.19     23.28 o
   0 -10  14       32.58       43.81     48.63 o
   1 -10  14        7.55      -41.63     51.15 o
   2 -10  14        3.79      -51.50     51.50 o
  -3  -9  14        0.09       30.74     46.91 o
  -2  -9  14        1.21        5.28     42.32 o
  -1  -9  14        9.92       43.93     46.91 o
   0  -9  14        2.45       28.33     44.96 o
   1  -9  14        0.18       -9.41     22.82 o
   2  -9  14        1.45       18.92     23.51 o
  -4  -8  14        0.26      -44.85     48.29 o
  -3  -8  14        0.80      -23.51     44.62 o
  -2  -8  14        4.58       13.08     21.79 o
  -1  -8  14       40.70       51.15     46.80 o
   0  -8  14        1.55        0.00     46.68 o
   1  -8  14        3.99       32.57     44.85 o
   2  -8  14       11.06       31.77     47.60 o
   3  -8  14        0.01       28.44     49.09 o
  -5  -7  14       21.42       43.13     52.99 o
  -4  -7  14        0.00       30.85     22.71 o
  -3  -7  14       18.13      -50.47     50.47 o
  -2  -7  14        0.96       18.81     41.75 o
  -1  -7  14       34.24       59.99     21.10 o
   0  -7  14       23.18      -23.28     46.91 o
   1  -7  14        0.11      -16.98     40.95 o
   2  -7  14        1.24      -30.85     45.76 o
   3  -7  14        0.35      -19.50     46.57 o
  -5  -6  14        7.80       43.70     48.52 o
  -4  -6  14        1.70       37.62     44.85 o
  -3  -6  14        0.69        9.41     43.58 o
  -2  -6  14        1.25       22.48     39.23 o
  -1  -6  14        2.97       24.43     45.42 o
   0  -6  14        3.35       11.24     20.42 o
   1  -6  14        7.93       25.92     44.27 o
   2  -6  14        0.34      -32.80     46.11 o
   3  -6  14        1.64      -35.79     49.89 o
  -6  -5  14        4.18      -55.28     55.28 o
  -5  -5  14        2.43       -5.16     48.98 o
  -4  -5  14       32.34       16.75     45.99 o
  -3  -5  14        0.13      -43.01     43.01 o
  -2  -5  14       17.52        6.54     44.62 o
  -1  -5  14       42.47       83.61     20.19 o
   0  -5  14       17.85       37.51     41.41 o
   1  -5  14        5.81       20.87     42.32 o
   2  -5  14       25.47       42.32     21.45 o
   3  -5  14       22.27       52.19     50.35 o
  -6  -4  14       15.11      -13.88     51.38 o
  -5  -4  14        4.82      -15.14     46.91 o
  -4  -4  14       52.50      -47.71     47.71 o
  -3  -4  14        3.08       41.52     39.80 o
  -2  -4  14        0.07       19.73     20.19 o
  -1  -4  14        1.13      -12.73     39.57 o
   0  -4  14        0.97        4.36     38.31 o
   1  -4  14       52.41       77.19     21.33 o
   2  -4  14       10.90       25.12     45.08 o
   3  -4  14        2.02        1.26     23.97 o
  -6  -3  14       17.98      -52.42     52.42 o
  -5  -3  14       17.70      -36.70     47.37 o
  -4  -3  14        8.35      -24.89     42.32 o
  -3  -3  14        5.67       -2.18     42.09 o
  -2  -3  14        4.48       36.93     20.19 o
  -1  -3  14        0.02      -40.49     40.49 o
   0  -3  14       31.38      -24.09     43.01 o
   1  -3  14        7.60      -18.70     48.17 o
   2  -3  14        5.79       22.94     47.37 o
   3  -3  14        0.64       28.22     48.17 o
  -6  -2  14        1.72       32.69     22.48 o
  -5  -2  14        2.60      -36.13     42.44 o
  -4  -2  14       10.86       22.48     42.09 o
  -3  -2  14        4.20      -42.55     42.55 o
  -2  -2  14       38.50       21.56     20.99 o
  -1  -2  14        5.21       10.67     19.73 o
   0  -2  14        0.21       35.67     40.03 o
   1  -2  14        1.83        5.16     21.22 o
   2  -2  14        2.36      -49.66     49.66 o
   3  -2  14        2.79        8.72     48.40 o
  -7  -1  14        4.13      -29.02     47.26 o
  -6  -1  14       15.39        0.00     46.68 o
  -5  -1  14        5.14       -9.63     44.62 o
  -4  -1  14       13.97      -38.31     42.44 o
  -3  -1  14        0.06      -34.64     41.18 o
  -2  -1  14        4.15        8.60     41.18 o
  -1  -1  14       15.51        4.36     45.31 o
   0  -1  14        8.10       39.11     38.88 o
   1  -1  14       25.94       37.05     45.53 o
   2  -1  14        5.86       32.57     47.83 o
  -7   0  14        0.29       49.09     50.47 o
  -6   0  14        0.10      -49.43     49.43 o
  -5   0  14        4.05      -45.53     45.53 o
  -4   0  14       19.62       18.35     44.62 o
  -3   0  14       92.15       19.96     41.86 o
  -2   0  14        7.89       -6.65     45.08 o
  -1   0  14        0.00       15.83     41.29 o
   0   0  14      122.16      133.85     22.48 o
   1   0  14       38.72       46.45     48.17 o
   2   0  14       46.63       33.72     26.04 o
  -7   1  14        0.90      -49.43     50.47 o
  -6   1  14       33.37      -56.43     56.43 o
  -5   1  14       35.67       52.42     23.63 o
  -4   1  14       15.73      -32.92     45.99 o
  -3   1  14        2.25        0.00     42.78 o
  -2   1  14        3.49        6.88     45.31 o
  -1   1  14        2.91      -11.93     45.19 o
   0   1  14        2.83        0.00     44.04 o
   1   1  14        9.77       45.99     23.63 o
  -6   2  14        2.33       -2.75     48.06 o
  -5   2  14      104.22       30.62     51.61 o
  -4   2  14       33.58       -7.34     48.17 o
  -3   2  14        2.91       19.27     43.47 o
  -2   2  14       10.87      -16.98     44.04 o
  -1   2  14        5.96       48.52     22.25 o
   0   2  14        2.48       21.33     43.47 o
   1   2  14        1.34      -52.99     52.99 o
  -6   3  14       61.06       44.27     25.92 o
  -5   3  14       16.36       23.97     51.04 o
  -4   3  14        7.31      -35.90     50.24 o
  -3   3  14        2.37      -10.21     45.88 o
  -2   3  14        5.13       25.81     45.88 o
  -1   3  14        3.08      -46.11     46.11 o
   0   3  14       10.18      -31.31     52.30 o
  -5   4  14        5.10      -50.81     50.81 o
  -4   4  14        5.12       40.14     24.09 o
  -3   4  14       33.00      -21.68     52.42 o
  -2   4  14        0.11        0.00     52.76 o
  -1   4  14        8.86       -8.60     51.96 o
  -4   5  14        0.75      -26.04     51.38 o
  -3   5  14        8.64       52.07     47.60 o
  -1 -10  15        0.36       17.55     50.01 o
   0 -10  15       12.65      -43.58     53.10 o
  -2  -9  15        4.78       19.73     50.70 o
  -1  -9  15        1.59      -48.17     48.17 o
   0  -9  15        1.69       30.28     48.63 o
   1  -9  15       14.38       33.84     51.27 o
  -3  -8  15       13.85       33.72     23.74 o
  -2  -8  15        2.89      -26.61     50.24 o
  -1  -8  15       15.55      -13.08     51.27 o
   0  -8  15        0.23       10.55     47.60 o
   1  -8  15        0.11      -27.07     49.78 o
   2  -8  15        4.97      -11.47     54.25 o
  -4  -7  15        8.64      -13.99     50.81 o
  -3  -7  15       13.08      -10.55     48.86 o
  -2  -7  15       12.08       37.96     43.24 o
  -1  -7  15        0.31      -47.14     47.14 o
   0  -7  15        1.58      -47.94     47.94 o
   1  -7  15        1.31       38.77     22.25 o
   2  -7  15        0.07      -25.12     49.89 o
  -5  -6  15        4.06       -6.42     25.81 o
  -4  -6  15        3.89       -1.26     23.05 o
  -3  -6  15        6.55      -48.06     48.06 o
  -2  -6  15        7.77        9.75     44.04 o
  -1  -6  15        2.03        7.23     45.99 o
   0  -6  15        0.01      -12.27     46.34 o
   1  -6  15        1.99       28.33     44.04 o
   2  -6  15        0.06      -27.41     47.26 o
  -5  -5  15        0.18      -11.01     47.03 o
  -4  -5  15       10.32       21.33     22.02 o
  -3  -5  15        2.29       34.06     42.32 o
  -2  -5  15       17.92       16.52     41.41 o
  -1  -5  15       51.82      -48.06     48.06 o
   0  -5  15        6.95       33.38     20.53 o
   1  -5  15        3.86       15.71     22.82 o
   2  -5  15       14.68       20.87     23.51 o
  -6  -4  15        2.07      -37.96     52.99 o
  -5  -4  15        2.77       18.70     47.83 o
  -4  -4  15        8.03       19.96     47.48 o
  -3  -4  15        2.55      -16.63     43.81 o
  -2  -4  15        8.64       11.58     44.39 o
  -1  -4  15       16.29       30.28     40.49 o
   0  -4  15        0.10      -45.53     45.53 o
   1  -4  15        5.62        5.51     22.48 o
   2  -4  15       31.20       40.60     23.97 o
  -6  -3  15        1.74       -2.87     51.73 o
  -5  -3  15       31.80       19.96     23.28 o
  -4  -3  15        8.25      -34.29     46.45 o
  -3  -3  15        4.49      -25.81     44.27 o
  -2  -3  15       58.08        2.29     46.34 o
  -1  -3  15        1.00      -18.70     45.99 o
   0  -3  15        3.50       40.95     21.10 o
   1  -3  15        8.63       14.11     22.02 o
   2  -3  15       42.02       19.61     51.38 o
  -6  -2  15        9.43      -36.59     50.01 o
  -5  -2  15       37.38       -2.64     50.70 o
  -4  -2  15       44.08       30.74     22.60 o
  -3  -2  15        5.09       18.81     44.62 o
  -2  -2  15        0.91       11.58     40.95 o
  -1  -2  15        0.35       30.74     42.21 o
   0  -2  15       81.65       49.43     48.52 o
   1  -2  15        0.25      -10.55     50.58 o
   2  -2  15        4.76       11.47     54.71 o
  -6  -1  15        2.57       30.74     46.34 o
  -5  -1  15        0.51      -20.76     44.73 o
  -4  -1  15        5.58       22.02     46.34 o
  -3  -1  15        8.91      -45.31     45.31 o
  -2  -1  15       21.36      -21.33     41.98 o
  -1  -1  15       13.15       24.20     45.08 o
   0  -1  15        0.00      -38.19     47.26 o
   1  -1  15        0.03        8.14     48.40 o
  -6   0  15       11.46       28.10     53.10 o
  -5   0  15       23.52       39.34     46.91 o
  -4   0  15        2.66       24.32     22.02 o
  -3   0  15       20.87       41.41     44.16 o
  -2   0  15       51.89       75.01     22.02 o
  -1   0  15        0.51       42.67     43.01 o
   0   0  15        0.42      -50.58     50.58 o
   1   0  15        2.42       39.80     46.91 o
  -6   1  15        1.16      -55.51     55.51 o
  -5   1  15        9.42       16.06     49.55 o
  -4   1  15        6.63      -15.37     47.03 o
  -3   1  15        7.92       44.50     21.91 o
  -2   1  15        7.64      -50.24     50.24 o
  -1   1  15        1.23       -5.62     23.05 o
   0   1  15        2.88      -50.35     50.35 o
  -6   2  15        7.04       49.66     49.43 o
  -5   2  15       25.46       22.37     24.32 o
  -4   2  15       14.83       29.36     47.48 o
  -3   2  15        5.08      -29.02     48.40 o
  -2   2  15       12.30      -46.80     46.80 o
  -1   2  15        1.07       38.77     47.71 o
  -5   3  15        5.39       34.52     52.19 o
  -4   3  15       21.81       16.75     50.81 o
  -3   3  15        0.28        8.37     50.70 o
  -2   3  15        0.39      -36.82     53.10 o
  -2  -8  16       13.07       25.58     52.76 o
  -1  -8  16        2.68       53.33     49.66 o
   0  -8  16        2.66       51.04     48.52 o
   1  -8  16        5.84      -55.05     55.05 o
  -3  -7  16        1.57       39.34     48.86 o
  -2  -7  16       10.43      -35.44     50.35 o
  -1  -7  16        3.43      -35.10     48.06 o
   0  -7  16       23.78       11.01     49.66 o
   1  -7  16       17.96       42.78     51.96 o
  -4  -6  16        1.01      -50.58     50.58 o
  -3  -6  16        2.35       42.55     23.74 o
  -2  -6  16       17.02       59.53     23.28 o
  -1  -6  16        0.68       20.99     46.11 o
   0  -6  16        2.73      -21.45     46.34 o
   1  -6  16        5.29      -19.61     49.43 o
  -4  -5  16        9.96      -50.01     50.01 o
  -3  -5  16        2.83      -26.27     49.55 o
  -2  -5  16        2.25       25.69     46.11 o
  -1  -5  16        4.90      -36.13     44.50 o
   0  -5  16        1.03       -7.91     48.75 o
   1  -5  16        6.97      -19.50     53.22 o
  -5  -4  16        0.07       25.69     50.24 o
  -4  -4  16       14.21        0.00     50.12 o
  -3  -4  16        6.61       30.97     44.73 o
  -2  -4  16        4.39        5.05     44.04 o
  -1  -4  16        1.93       46.91     22.02 o
   0  -4  16       15.02       31.77     48.06 o
   1  -4  16       29.82      -53.10     56.43 o
  -5  -3  16       14.18      -13.99     49.20 o
  -4  -3  16        0.78        7.91     46.22 o
  -3  -3  16        1.27       -5.16     44.62 o
  -2  -3  16        3.94      -15.14     41.18 o
  -1  -3  16        7.64       46.22     43.58 o
   0  -3  16       41.94        2.64     50.24 o
   1  -3  16       15.51       33.95     49.09 o
  -5  -2  16        9.39      -47.37     49.78 o
  -4  -2  16        0.79      -10.55     49.55 o
  -3  -2  16        3.03       17.09     21.79 o
  -2  -2  16        9.40      -44.62     44.62 o
  -1  -2  16        0.72      -18.24     46.45 o
   0  -2  16       88.66       84.88     25.81 o
   1  -2  16       15.13        2.87     52.76 o
  -5  -1  16       14.51       -5.62     54.71 o
  -4  -1  16        1.07       34.75     53.22 o
  -3  -1  16        1.01      -50.58     50.58 o
  -2  -1  16        7.68       10.44     46.34 o
  -1  -1  16        0.21      -46.80     46.80 o
   0  -1  16        4.25       34.06     23.74 o
  -5   0  16        2.37      -22.71     52.65 o
  -4   0  16        0.48      -32.69     52.42 o
  -3   0  16       12.44       15.94     23.63 o
  -2   0  16       37.73       37.62     46.68 o
  -1   0  16        0.45      -24.89     49.55 o
   0   0  16       20.30       24.77     27.18 o
  -5   1  16        0.74       14.45     53.91 o
  -4   1  16       33.84       22.37     53.22 o
  -3   1  16        0.00      -24.89     52.65 o
  -2   1  16        5.98        5.62     51.38 o
  -1   1  16        1.46      -54.83     55.63 o
  -4   2  16        4.26       -5.85     51.61 o
  -3   2  16        7.51       49.09     46.22 o
  -1  -7  17        0.01       34.98     50.58 o
  -3  -6  17        2.53      -49.43     53.91 o
  -2  -6  17        0.98       11.35     52.07 o
  -1  -6  17        0.68      -25.69     52.53 o
   0  -6  17        5.12       32.12     52.88 o
  -3  -5  17        1.20       17.09     49.66 o
  -2  -5  17       13.96       -5.62     54.14 o
  -1  -5  17       11.95        2.87     50.24 o
   0  -5  17        4.58      -23.17     47.94 o
  -4  -4  17       14.69       72.37     25.58 o
  -3  -4  17        4.75       11.24     51.61 o
  -2  -4  17       15.16       73.86     23.51 o
  -1  -4  17        0.56      -36.36     53.91 o
   0  -4  17        0.08      -51.15     51.15 o
  -4  -3  17        4.86       11.47     54.71 o
  -3  -3  17        0.16       22.25     49.89 o
  -2  -3  17        7.42       27.76     49.66 o
  -1  -3  17        2.03       28.22     48.63 o
  -4  -2  17        0.90      -57.58     57.58 o
  -3  -2  17       11.18       19.61     49.55 o
  -2  -2  17        5.98       57.35     23.74 o
  -1  -2  17        0.70      -45.76     48.29 o
  -4  -1  17        0.39       23.17     52.30 o
  -3  -1  17       10.81       48.40     47.26 o
  -2  -1  17        5.38      -22.82     52.30 o
  -3   0  17       13.27       -2.87     51.04 o
 
